# Supplementary material for: A Phylogeny of the Family Poritidae (Cnidaria, Scleractinia) Based on Molecular and Morphological Analyses
Source: PLoS One. 2014 May 28;9(5):e98406. doi: 10.1371/journal.pone.0098406 (PMC4037213; doi:10.1371/journal.pone.0098406)
Supplement: Dataset S1 — Nexus data file of the COI sequence alignments used for the analyses. (NXS) [file pone.0098406.s002.nxs]

#NEXUS 

BEGIN PAUP;
Lset  Base=(0.2144 0.1824 0.2428)  Nst=6  Rmat=(1.0000 9.8240 1.0000 1.0000 14.1972)  Rates=gamma  Shape=1.0538  Pinvar=0.5831;
END;


Begin data;
	Dimensions ntax=132 nchar=473;
	Format datatype=dna gap=-;
	Matrix
Acropora_cervicornis_AY451340    tttttggttatgccagtgatgataggggggtttggaaattggttggttccactatatattggtgctcccgacatggccttcccccggcttaataatattagtttttggttgttgcctcctgctctaatattgttattaggctccgcttttgttgaacaaggagttggtaccgggtggacggtgtatcctcctctatcgagcatccaggctcactctgggggggcggtggacatggctatttttagccttcacttagctggggtgtcttcgattttgggtgcaatgaattttataacaactatattgaatatgcgggcccctgggatgacattaaataaaatgccattgtttgtgtggtctatcttgattactgcttttttattattactacctttgccagtactagcgggggcgataaccatgcttttaacggatagaaattttaataccactttttttgatcccgccggagg
Acropora_palmata_AY451341        tttttggttatgccagtgatgataggggggtttggaaattggttggttccactatatattggtgctcccgacatggccttcccccggcttaataatattagtttttggttgttgcctcctgctctaatattgttattaggctccgcttttgttgaacaaggagttggtaccgggtggacggtgtatcctcctctatcgagcatccaggctcactctgggggggcggtggacatggctatttttagccttcacttagctggggtgtcttcgattttgggtgcaatgaattttataacaactatattgaatatgcgggcccctgggatgacattaaataaaatgccattgtttgtgtggtctatcttgattactgcttttttattattactacctttgccagtactagcgggggcgataaccatgcttttaacggatagaaattttaataccactttttttgatcccgccggagg
Acropora_palmata_AY451342        tttttggttatgccagtgatgataggggggtttggaaattggttggttccactatatattggtgctcccgacatggccttcccccggcttaataatattagtttttggttgttgcctcctgctctaatattgttattaggctccgcttttgttgaacaaggagttggtaccgggtggacggtgtatcctcctctatcgagcatccaggctcactctgggggggcggtggacatggctatttttagccttcacttagctggggtgtcttcgattttgggtgcaatgaattttataacaactatattgaatatgcgggcccctgggatgacattaaataaaatgccattgtttgtgtggtctatcttgattactgcttttttattattactacctttgccagtactagcgggggcgataaccatgcttttaacggatagaaattttaataccactttttttgatcccgccggagg
Acropora_tenuis_AF338425         tttttggttatgccagtgatgataggggggtttggaaattggttggttccactatatattggtgctcccgacatggccttcccccggcttaataatattagtttttggttgttgcctcctgctctaatattattattaggctccgcttttgttgaacaaggagttggtaccgggtggacggtgtatcctcctctatcgagcatccaggctcactctgggggggcggtggacatggctatttttagccttcacttagctggggtgtcttcgattttgggtgcaatgaattttataacaactatattgaatatgcgggcccctgggatgacattaaataaaatgccattgtttgtgtggtctatcttgattactgcttttttattattactatctttgccagtactagcgggggcgataaccatgcttttaacggatagaaattttaataccactttttttgatcccgccggagg
Anacropora_matthai_AY903295      tttttggttatgccagtgatgataggggggtttgggaattggttggttccattatatatcggtgcccccgatatggcctttccccggcttaataatattagtttttggttgttgccccctgctttaatattattattgggttccgcttttgttgaacaaggagcgggcaccgggtggacggtgtaccctcctctatcgagcatccaggcccactctgggggggcggtggacatggctatttttagccttcacttagccggggtgtcttctattttgggtgcaatgaattttataacaactatatttaacatgcgggctcctgggatgacattaaataaaatgccattatttgtgtggtctatcttgattactgcttttttattattactatctttgccagtattagcgggagccataaccatgcttttaacggatagaaattttaataccactttttttgatcccgccggagg
Montipora_cactus_AY903296        tttttggttatgccagtgatgataggggggtttgggaattggttggttccattatatatcggtgcccccgatgtggcctttccccggcttaataatattagtttttggttgttgccccctgctttaatattattattgggttccgcttttgttgaacaaggagcgggcaccgggtggacggtgtaccctcctctatcgagcatccaggcccactctgggggggcggtggacatggctatttttagccttcacttagccggggtgtcttctattttgggtgcaatgaattttataacaactatatttaacatgcgggctcctgggatgacattgaataaaatgccactatttgtgtggtctatcttgattactgcttttttattattactatctttaccagtattagcgggagccataaccatgcttttaacggatagaaattttaataccactttttttgatcccgccggagg
Montipora_sp_SR127               tttttggttatgccagtgatgataggggggtttgggaattggttggttccattatatatcggtgcccccgatatggcctttccccggcttaataatattagtttttggttgttgccccctgctttaatattattattgggttccgcttttgttgaacaaggagcgggcaccggatggacggtgtaccctcctctatcgagcatccaggcccactctgggggggcggtggacatggctatttttagccttcacttagccggggtgtcttctattttgggtgcaatgaattttataacaactatatttaacatgcgggctcctgggatgacattaaataaaatgccattatttgtgtggtctatcttgattactgcttttttattattactatctttaccagtattagcgggggccataaccatgcttttaacggatagaaattttaataccactttttttgatcccgccggagg
Astreopora_sp1_AO29              tttttggttatgccagtgatgataggggggtttgggaattggttggttccattatatattggtgctcccgatatggcctttccccggcttaataatattagtttttggttgttgccccctgctttaatattgttattaggctctgcttttgttgaacaaggagctggcaccgggtggacggtctatcctcctctagcgagcatccaggcccactctggtggggcggtggatatggctatttttagccttcatttagctggggtgtcttcgattttgggcgcaatgaattttataacaactatatttaacatgcgggctcctgggataacattaaataaaatgcccttatttgtgtggtctatcttgattactgcttttttattattattatctttgccagtattagcgggggccataaccatgcttttaacggatagaaattttaataccactttctttgatcctgcaggggg
Astreopora_sp2_AO107             tttttggttatgccagtgatgataggggggtttgggaattggttggttccattatatattggtgctcccgatatggcctttccccggcttaataatattagtttttggttgttgccccctgctttaatattgttattaggctctgcttttgttgaacaaggagctggcaccgggtggacggtctatcctcctctagcgagcatccaggcccactctggtggggcggtggatatggctatttttagccttcatttagctggggtgtcttcgattttgggcgcaatgaattttataacaactatatttaacatgcgggctcctgggataacattaaataaaatgcccttatttgtgtggtctatcttgattactgcttttttattattattatctttgccagtattagcgggggccataaccatgcttttaacggatagaaattttaataccactttctttgatcctgcaggggg
Astreopora_sp1_AO109             tttttggttatgccagtgatgataggggggtttgggaattggttggttccattatatattggtgctcccgatatggcctttccccggcttaataatattagtttttggttgttgccccctgctttaatattgttattaggctctgcttttgttgaacaaggagctggcaccgggtggacggtctatcctcctctagcgagcatccaggcccactctggtggggcggtggatatggctatttttagccttcatttagctggggtgtcttcgattttgggcgcaatgaattttataacaactatatttaacatgcgggctcctgggataacattaaataaaatgcccttatttgtgtggtctatcttgattactgcttttttattattattatctttgccagtattagcgggggccataaccatgcttttaacggatagaaattttaataccactttctttgatcctgcaggggg
Alveopora_allingi_IR47           tttttggttatgccagtgatgataggggggtttgggaattggttggttccattatatattggtgcccccgatatggcctttccccggcttaataatattagtttttggttgttacctcctgctttaatattattattaggctccgcttttgttgaacaaggagttggtaccgggtggacggtctatcctcctctatcgagcattcaggcccactctggtggggcggtggatatggctatttttagccttcatttagctggggtgtcttctattttgggtgcaatgaattttataacaactatatttaatatgcgggcccctgggatgacattaaataaaatgccattatttgtgtggtctatcttaattactgcttttttattattattgtctttgccagtattggcgggggccataactatgcttttaacggataggaactttaatactactttctttgatcccgcaggggg
Alveopora_allingi_AO125          tttttggttatgccagtgatgataggggggtttgggaattggttggttccattatatattggtgcccccgatatggcctttccccggcttaataatattagtttttggttgttacctcctgctttaatattattattaggctccgcttttgttgaacaaggagttggtaccgggtggacggtctatcctcctctatcgagcattcaggcccactctggtggggcggtggatatggctatttttagccttcatttagctggggtgtcttctattttgggtgcaatgaattttataacaactatatttaatatgcgggcccctgggatgacattaaataaaatgccattatttgtgtggtctatcttaattactgcttttttattattattgtctttgccagtattggcgggggccataactatgcttttaacggataggaactttaatactactttctttgatcccgcaggggg
Alveopora_catalai_AO117          tttttggttatgccagtgatgataggggggtttgggaattggttggttccattatatattggtgcccccgatatggcctttccccggcttaataatattagtttttggttgttacctcctgctttaatattattattaggctccgcttttgttgaacaaggagttggtaccgggtggacggtctatcctcctctatcgagcattcaggcccactctggtggggcggtggatatggctatttttagccttcatttagctggggtgtcttctattttgggtgcaatgaattttataacaactatatttaatatgcgggcccctgggatgacattaaataaaatgccattatttgtgtggtctatcttgattactgcttttttattattattgtctttgccagtattggcgggggccataactatgcttttaacggataggaactttaatactactttctttgatcccgcaggggg
Alveopora_catalai_IR21           tttttggttatgccagtgatgataggggggtttgggaattggttggttccattatatattggtgcccccgatatggcctttccccggcttaataatattagtttttggttgttacctcctgctttaatattattattaggctccgcttttgttgaacaaggagttggtaccgggtggacggtctatcctcctctatcgagcattcaggcccactctggtggggcggtggatatggctatttttagccttcatttagctggggtgtcttctattttgggtgcaatgaattttataacaactatatttaatatgcgggcccctgggatgacattaaataaaatgccattatttgtgtggtctatcttgattactgcttttttattattattgtctttgccagtattggcgggggccataactatgcttttaacggataggaactttaatactactttctttgatcccgcaggggg
Alveopora_excelsa_KS5            tttttggttatgccagtgatgataggggggtttgggaattggttggttccattatatattggtgcccccgatatggcctttccccggcttaataatattagtttttggttgttacctcctgctttaatattattattaggctccgcttttgttgaacaaggagttggtaccgggtggacggtctatcctcctctatcgagcattcaggcccactctggtggggcggtggatatggctatttttagccttcatttagctggggtgtcttctattttgggtgcaatgaattttataacaactatatttaatatgcgggcccctgggatgacattaaataaaatgccattatttgtgtggtctatcttgattactgcttttttattattattgtctttgccagtattggcgggggccataactatgcttttaacggataggaactttaatactactttctttgatcccgcaggggg
Alveopora_excelsa_OT26           tttttggttatgccagtgatgataggggggtttgggaattggttggttccattatatattggtgcccccgatatggcctttccccggcttaataatattagtttttggttgttacctcctgctttaatattattattaggctccgcttttgttgaacaaggagttggtaccgggtggacggtctatcctcctctatcgagcattcaggcccactctggtggggcggtggatatggctatttttagccttcatttagctggggtgtcttctattttgggtgcaatgaattttataacaactatatttaatatgcgggcccctgggatgacattaaataaaatgccattatttgtgtggtctatcttgattactgcttttttattattattgtctttgccagtattggcgggggccataactatgcttttaacggataggaactttaatactactttctttgatcccgcaggggg
Alveopora_excelsa_AM2            tttttggttatgccagtgatgataggggggtttgggaattggttggttccattatatattggtgcccccgatatggcctttccccggcttaataatattagtttttggttgttacctcctgctttaatattattattaggctccgcttttgttgaacaaggagttggtaccgggtggacggtctatcctcctctatcgagcattcaggcccactctggtggggcggtggatatggctatttttagccttcatttagctggggtgtcttctattttgggtgcaatgaattttataacaactatatttaatatgcgggcccctgggatgacattaaataaaatgccattatttgtgtggtctatcttgattactgcttttttattattattgtctttgccagtattggcgggggccataactatgcttttaacggataggaactttaatactactttctttgatcccgcaggggg
Alveopora_japonica_SO19          tttttggttatgccagtgatgataggggggtttgggaattggttggttccattatatattggtgcccccgatatggcctttccccggcttaataatattagtttttggttgttacctcctgctttaatattattattaggctccgcttttgttgaacaaggagttggtaccgggtggacggtctatcctcctctatcgagcattcaggcccactctggtggggcggtggatatggctatttttagccttcatttagctggggtgtcttctattttgggtgcaatgaattttataacaactatatttaatatgcgggcccctgggatgacattaaataaaatgccattatttgtgtggtctatcttgattactgcttttttattattattgtctttgccagtattggcgggggccataactatgcttttaacggataggaactttaatactactttctttgatcccgcaggggg
Alveopora_japonica_IK26          tttttggttatgccagtgatgataggggggtttgggaattggttggttccattatatattggtgcccccgatatggcctttccccggcttaataatattagtttttggttgttacctcctgctttaatattattattaggctccgcttttgttgaacaaggagttggtaccgggtggacggtctatcctcctctatcgagcattcaggcccactctggtggggcggtggatatggctatttttagccttcatttagctggggtgtcttctattttgggtgcaatgaattttataacaactatatttaatatgcgggcccctgggatgacattaaataaaatgccattatttgtgtggtctatcttgattactgcttttttattattattgtctttgccagtattggcgggggccataactatgcttttaacggataggaactttaatactactttctttgatcccgcaggggg
Alveopora_japonica_SR120         tttttggttatgccagtgatgataggggggtttgggaattggttggttccattatatattggtgcccccgacatggcctttccccggcttaataatattagtttttggttgttacctcctgctttaatattattattaggctccgcttttgttgaacaaggagttggtaccgggtggacggtctatcctcctctatcgagcattcaggcccactctggtggggcggtggatatggctatttttagccttcatttagctggggtgtcttctattttgggtgcaatgaattttataacaactatatttaatatgcgggcccctgggatgacattaaataaaatgccattatttgtgtggtctatcttgattactgcttttttattattattgtctttgccagtattggcgggggccataactatgcttttaacggataggaactttaatactactttctttgatcccgcaggggg
Alveopora_japonica__AM7          tttttggttatgccagtgatgataggggggtttgggaattggttggttccattatatattggtgcccccgatatggcctttccccggcttaataatattagtttttggttgttacctcctgctttaatattattattaggctccgcttttgttgaacaaggagttggtaccgggtggacggtctatcctcctctatcgagcattcaggcccactctggtggggcggtggatatggctatttttagccttcatttagctggggtgtcttctattttgggtgcaatgaattttataacaactatatttaatatgcgggcccctgggatgacattaaataaaatgccattatttgtgtggtctatcttgattactgcttttttattattattgtctttgccagtattggcgggggccataactatgcttttaacggataggaactttaatactactttctttgatcccgcaggggg
Alveopora_sp_TN100               tttttggttatgccagtgatgataggggggtttgggaattggttggttccattatatattggtgcccccgatatggcctttccccggcttaataatattagtttttggttgttacctcctgctttaatattattattaggctccgcttttgttgaacaaggagttggtaccgggtggacggtctatcctcctctatcgagcattcaggcccactctggtggggcggtggatatggctatttttagccttcatttagctggggtgtcttctattttgggtgcaatgaattttataacaactatatttaatatgcgggcccctgggatgacattaaataaaatgccattatttgtgtggtctatcttgattactgcttttttattattattgtctttgccagtattggcgggggccataactatgcttttaacggataggaactttaatactactttctttgatcccgcaggggg
Alveopora_sp_TN49                tttttggttatgccagtgatgataggggggtttgggaattggttggttccattatatattggtgcccccgatatggcctttccccggcttaataatattagtttttggttgttacctcctgctttaatattattattaggctccgcttttgttgaacaaggagttggtaccgggtggacggtctatcctcctctatcgagcattcaggcccactctggtggggcggtggatatggctatttttagccttcatttagctggggtgtcttctattttgggtgcaatgaattttataacaactatatttaatatgcgggcccctgggatgacattaaataaaatgccattatttgtgtggtctatcttgattactgcttttttattattattgtctttgccagtattggcgggggccataactatgcttttaacggataggaactttaatactactttctttgatcccgcaggggg
Alveopora_spongiosa_IR145        tttttggttatgccagtgatgataggggggtttgggaattggttggttccattatatattggtgcccccgatatggcctttccccggcttaataatattagtttttggttgttacctcctgctttaatattattattaggctccgcttttgttgaacaaggagttggtaccgggtggacggtctatcctcctctatcgagcattcaggcccactctggtggggcggtggatatggctatttttagccttcatttagctggggtgtcttctattttgggtgcaatgaattttataacaactatatttaatatgcgggcccctgggatgacattaaataaaatgccattatttgtgtggtctatcttaattactgcttttttattattattgtctttgccagtattggcgggggccataactatgcttttaacggataggaactttaatactactttctttgatcccgcaggggg
Alveopora_spongiosa_AO126        tttttggttatgccagtgatgataggggggtttgggaattggttggttccattatatattggtgcccccgatatggcctttccccggcttaataatattagtttttggttgttacctcctgctttaatattattattaggctccgcttttgttgaacaaggagttggtaccgggtggacggtctatcctcctctatcgagcattcaggcccactctggtggggcggtggatatggctatttttagccttcatttagctggggtgtcttctattttgggtgcaatgaattttataacaactatatttaatatgcgggcccctgggatgacattaaataaaatgccattatttgtgtggtctatcttaattactgcttttttattattattgtctttgccagtattggcgggggccataactatgcttttaacggataggaactttaatactactttctttgatcccgcaggggg
Alveopora_spongiosa_SS15         tttttggttatgccagtgatgataggggggtttgggaattggttggttccattatatattggtgcccccgatatggcctttccccggcttaataatattagtttttggttgttacctcctgctttaatattattattaggctccgcttttgttgaacaaggagttggtaccgggtggacggtctatcctcctctatcgagcattcaggcccactctggtggggcggtggatatggctatttttagccttcatttagctggggtgtcttctattttgggtgcaatgaattttataacaactatatttaatatgcgggcccctgggatgacattaaataaaatgccattatttgtgtggtctatcttaattactgcttttttattattattgtctttgccagtattggcgggggccataactatgcttttaacggataggaactttaatactactttctttgatcccgcaggggg
Alveopora_tizardi_SR50           tttttggttatgccagtgatgataggggggtttgggaattggttggttccattatatattggtgcccccgacatggcctttccccggcttaataatattagtttttggttgttacctcctgctttaatattattattaggctccgcttttgttgaacaaggagttggtaccgggtggacggtctatcctcctctatcgagcattcaggcccactctggtggggcggtggatatggctatttttagccttcatttagctggggtgtcttctattttgggtgcaatgaattttataacaactatatttaatatgcgggcccctgggatgacattaaataaaatgccattatttgtgtggtctatcttgattactgcttttttattattattgtctttgccagtattggcgggggccataactatgcttttaacggataggaactttaatactactttctttgatcccgcaggggg
Alveopora_tizardi_SR115          tttttggttatgccagtgatgataggggggtttgggaattggttggttccattatatattggtgcccccgacatggcctttccccggcttaataatattagtttttggttgttacctcctgctttaatattattattaggctccgcttttgttgaacaaggagttggtaccgggtggacggtctatcctcctctatcgagcattcaggcccactctggtggggcggtggatatggctatttttagccttcatttagctggggtgtcttctattttgggtgcaatgaattttataacaactatatttaatatgcgggcccctgggatgacattaaataaaatgccattatttgtgtggtctatcttgattactgcttttttattattattgtctttgccagtattggcgggggccataactatgcttttaacggataggaactttaatactactttctttgatcccgcaggggg
Alveopora_verrilliana_TR80       tttttggttatgccagtgatgataggggggtttgggaattggttggttccattatatattggtgcccccgatatggcctttccccggcttaataatattagtttttggttgttacctcctgctttaatattattattaggctccgcttttgttgaacaaggagttggtaccgggtggacggtctatcctcctctatcgagcattcaggcccactctggtggggcggtggatatggctatttttagccttcatttagctggggtgtcttctattttgggtgcaatgaattttataacaactatatttaatatgcgggcccctgggatgacattaaataaaatgccattatttgtgtggtctatcttgattactgcttttttattattattgtctttgccagtattggcgggggccataactatgcttttaacggataggaactttaatactactttctttgatcccgcaggggg
Alveopora_verrilliana_IS38       tttttggttatgccagtgatgataggggggtttgggaattggttggttccattatatattggtgcccccgatatggcctttccccggcttaataatattagtttttggttgttacctcctgctttaatattattattaggctccgcttttgttgaacaaggagttggtaccgggtggacggtctatcctcctctatcgagcattcaggcccactctggtggggcggtggatatggctatttttagccttcatttagctggggtgtcttctattttgggtgcaatgaattttataacaactatatttaatatgcgggcccctgggatgacattaaataaaatgccattatttgtgtggtctatcttgattactgcttttttattattattgtctttgccagtattggcgggggccataactatgcttttaacggataggaactttaatactactttctttgatcccgcaggggg
Pavona_decussata_AB441216        tttttggttatgccagtaatgattggggggtttgggaattggttggttccactatatattggtgcgcccgatatggccttcccccggcttaataatattagtttttggttgttgccccctgctttaatattattattaggctccgcttttgttgaacaaggagtcggcaccggatggacggtttatcctcctttgtcgagcattcaagcccactctggtggggcggtggatatggctatttttagccttcacttagctggggcgtcttcgattttgggcgcaatgaattttataacaactatattaaatatgcgagcccccgggatgacgttagataaaatgccattgtttgtgtggtctattttgatcactgcttttttattattattgtctttaccagtattagcgggggccataaccatgctattaacggatagaaattttaataccaccttttttgaccccgcaggagg
Pavona_cactus_AB441217           tttttggttatgccagtaatgattggggggtttgggaattggttggtaccactatatattggtgcgcccgatatggccttcccccggcttaataatattagtttttggttgttgccccctgctttaatattattattaggctccgcttttgttgaacaaggagtcggcaccggatggacggtttatcctcctttgtcgagcattcaagcccactctggtggggcggtggatatggctatttttagccttcacttagctggggcgtcttcgattttgggcgcaatgaattttataacaactatatttaatatgcgagcccccgggatgacgctagataaaatgccattgtttgtgtggtctattttgatcactgcttttttattattattgtctttaccagtattagcgggggccataaccatgctattaacggatagaaattttaataccaccttttttgaccccgcaggagg
Galaxea_fascicularis_AB441201    tttttggttatgccagtgatgataggggggtttgggaattggttggttccattatacataggtgcccccgatatggccttcccccggcttaataatattagtttttggttgttgccccctgctttaatattattattaggctccgcttttgttgaacgaggagttggtaccggatgaacggtttatcctcctttgtcaagtatccaagcccactctggcggggcggtggacatggctatttttagccttcacttagctggggcgtcttcgattttgggtgcaatgaattttataacaaccatatttaatatgcgggctcccgggataacgttaaataaaatgccattgtttgtgtggtctatcctgattactgcttttttattgctgttgtctttgccagtgttagcgggggcgataaccatgcttttaacggatagaaattttaatactactttttttgatcccgcaggcgg
Galaxea_fascicularis_AB441202    tttttggttatgccagtgatgataggggggtttgggaattggttggttccattatacataggtgcccccgatatggccttcccccggcttaataatattagtttttggttgttgccccctgctttaatattattattaggctccgcttttgttgaacaaggagttggtaccggatgaacggtttatcctcctttgtcaagtatccaagcccactctggcggggcggtggacatggctatttttagccttcacttagctggggcgtcttcgattttgggtgcaatgaattttataacaaccatatttaatatgcgggctcccgggataacgttaaataaaatgccattgtttgtgtggtctatcttgattactgcttttttattgctgttgtctttgccagtgttagcgggggcgataaccatgcttttaacggatagaaattttaatactactttttttgatcccgcaggcgg
Siderastrea_siderea_AB441211     tttttggttatgccagtgatgataggggggtttggaaattggttggttccattatacattggtgcacctgatatggcttttccgcggcttaataatattagtttttggttgttgcctcctgctttagtattattattaggttccgcttttgttgaacaaggagctggtaccggatgaacggtttatcctcctctatcgagcatccaagttcactctgggggggcggtggacatggctatttttagcctccatttagctggggcgtcttcgattttgggcgcaatgaattttataacaactatattaaatatgcgggctcccgggatgacattgaacaaaatgccattatttgtgtggtctatcttgattactgcttttttattattattatctttgccagtattagcgggggctataaccatgcttttaacggatagaaattttaatacgactttttttgatcccgcaggagg
Turbinaria_peltata_SR143         tttttggttatgccagtgatgataggggggtttgggaattggttagttccattatatattggggcacctgatatggctttcccacggcttaataatattagtttttggttattgccccctgctttaatattattattaggttcctctttcgttgaacaaggagctggtaccggatgaacggtctatcctcctttatctagcattcaggcccactctggcgggtcggtggatatggctatttttagtctccacttagctggggcgtcctcgattttgggagcaatgaattttataacaactatatttaacatgcgggctcccgggataacgttgaatagaatgcccttatttgtgtggtctatcttgattactgcttttttattattattgtctttacctgtattagcgggggcaataactatgcttttaacggataggaactttaacactactttcttcgaccccgcaggggg
Turbinaria_peltata_SR5           tttttggttatgccagtgatgataggggggtttgggaattggttagttccattatatattggggcacctgatatggctttcccacggcttaataatattagtttttggttattgccccctgctttaatattattattaggttcctctttcgttgaacaaggagctggtaccggatgaacggtctatcctcctttatctagcattcaggcccactctggcgggtcggtggatatggctatttttagtctccacttagctggggcgtcctcgattttgggtgcaatgaattttataacaactatatttaacatgcgggctcccgggataacgttgaatagaatgcccttatttgtgtggtctatcttgattactgcttttttattattgttgtctttacctgtattagcgggggcaataactatgcttttaacggataggaactttaacactactttcttcgaccccgcaggggg
Turbinaria_peltata_OT3           tttttggttatgccagtgatgataggggggtttgggaattggttagttccattatatattggggcacctgatatggctttcccacggcttaataatattagtttttggttattgccccctgctttaatattattattaggttcctctttcgttgaacaaggagctggtaccggatgaacggtctatcctcctttatctagcattcaggcccactctggcgggtcggtggatatggctatttttagtctccacttagctggggcgtcctcgattttgggagcaatgaattttataacaactatatttaacatgcgggctcccgggataacgttgaatagaatgcccttatttgtgtggtctatcttgattactgcttttttattattattgtctttacctgtattagcgggggcaataactatgcttttaacggataggaactttaacactactttcttcgaccccgcaggggg
Goniopora_albiconus_BA002        tttttggttatgccagtgatgataggggggtttggaaattggttggttccactatatattggggcccctgatatggctttcccacggcttaataacattagtttttggctgttgccccctgctttaatattgttattaggttctgcttttgttgaacaaggggcgggtaccggatgaacggtttatcctcctctgtctagcattcaggcccattctggtggggcggtggatatggctatttttagtctccacttagctggggcgtcctctattttgggcgcaatgaattttataacaactatatttaatatgcgggctcctgggataacgttgaatagaatgcctttatttgtgtggtctatcttgattactgcttttttattattattgtctttgcccgtattagcgggggccataaccatgcttttaacggacagaaactttaatacaactttctttgaccccgcaggggg
Goniopora_albicnonus_DJ074       tttttggttatgccagtgatgataggggggtttggaaattggttggttccactatatattggggcccctgatatggctttcccacggcttaataacattagtttttggctgttgccccctgctttaatattgttattaggttctgcttttgttgaacaaggggcgggtaccggatgaacggtttatcctcctctgtctagcattcaggcccattctggtggggcggtggatatggctatttttagtctccacttagctggggcgtcctctattttgggcgcaatgaattttataacaactatatttaatatgcgggctcctgggataacgttgaatagaatgcctttatttgtgtggtctatcttgattactgcttttttattattattgtctttgcccgtattagcgggggccataaccatgcttttaacggacagaaactttaatacaactttctttgaccccgcaggggg
Goniopora_burgosi_OT6            tttttagttatgccagtgatgatagggggatttggaaattggttggttccactatatattggggcccctgatatggctttcccacggcttaataacattagtttttggctgttgccccctgctttaatattgttattaggttctgcttttgttgaacaaggggcgggtaccggatgaacggtttatcctcctctgtctagcattcaggcccattctggcggggcggtggatatggctatttttagtctccacttagctggggcgtcctcgattttgggcgcaatgaattttataacaactatatttaatatgcgggctcctgggataacgttgaatagaatgcctttgtttgtgtggtctatcttgattactgcttttttattattattgtctttgcccgtattagcgggggccataaccatgcttttaacggacagaaactttaatacaactttctttgaccccgcaggggg
Goniopora_tenuidens_OT15         tttttagttatgccagtgatgatagggggatttggaaattggttggttccactatatattggggcccctgatatggctttcccacggcttaataacattagtttttggctgttgccccctgctttaatattgttattaggttctgcttttgttgaacaaggggcgggtaccggatgaacggtttatcctcctctgtctagcattcaggcccattctggcggggcggtggatatggctatttttagtctccacttagctggggcgtcctcgattttgggcgcaatgaattttataacaactatatttaatatgcgggctcctgggataacgttgaatagaatgcctttgtttgtgtggtctatcttgattactgcttttttattattattgtctttgcccgtattagcgggggccataaccatgcttttaacggacagaaactttaatacaactttctttgaccccgcaggggg
Goniopora_tenuidens_OT18         tttttagttatgccagtgatgatagggggatttggaaattggttggttccactatatattggggcccctgatatggctttcccacggcttaataacattagtttttggctgttgccccctgctttaatattgttattaggttctgcttttgttgaacaaggggcgggtaccggatgaacggtttatcctcctctgtctagcattcaggcccattctggcggggcggtggatatggctatttttagtctccacttagctggggcgtcctcgattttgggcgcaatgaattttataacaactatatttaatatgcgggctcctgggataacgttgaatagaatgcctttgtttgtgtggtctatcttgattactgcttttttattattattgtctttgcccgtattagcgggggccataaccatgcttttaacggacagaaactttaatacaactttctttgaccccgcaggggg
Goniopora_norfolkensis_AK2       tttttggttatgccagtgatgataggggggtttggaaattggttggttccactatatattggggcccctgatatggctttcccacggcttaataacattagtttttggctgttgccccctgctttaatattgttattaggttctgcttttgttgaacaaggggcgggtaccggatgaacggtttatcctcctctgtctagcattcaggcccattctggtggggcggtggatatggctatttttagtctccacttagctggggcgtcctctattttgggcgcaatgaattttataacaactatatttaatatgcgggctcctgggataacgttgaatagaatgcctttatttgtgtggtctatcttgattactgcttttttattattattgtctttgcccgtattagcgggggccataaccatgcttttaacggacagaaactttaatacaactttctttgaccccgcaggggg
Goniopora_cf_cellulosa_TN29      tttttggttatgccagtgatgatagggggatttggaaattggttggttccactatatattggggcccctgatatggctttcccacggcttaataacattagtttttggctgttgccccctgctttaatattgttattaggttctgcttttgttgaacaaggggcgggtaccggatgaacggtttatcctcctctgtctagcattcaggcccattctggcggggcggtggatatggctatttttagtctccacttagctggggcgtcctctattttgggcgcaatgaattttataacaactatatttaatatgcgggctcctgggataacgttgaatagaatgcctttatttgtgtggtctatcttgattactgcttttttattattattgtctttgcccgtattagcggggggcataaccatgcttttaacggacagaaactttaatacaactttctttgaccccgcaggggg
Goniopora_cf_cellulosa_TN54      tttttggttatgccagtgatgatagggggatttggaaattggttggttccactatatattggggcccctgatatggctttcccacggcttaataacattagtttttggctgttgccccctgctttaatattgttattaggttctgcttttgttgaacaaggggcgggtaccggatgaacggtttatcctcctctgtctagcattcaggcccattctggcggggcggtggatatggctatttttagtctccacttagctggggcgtcctctattttgggcgcaatgaattttataacaactatatttaatatgcgggctcctgggataacgttgaatagaatgcctttatttgtgtggtctatcttgattactgcttttttattattattgtctttgcccgtattagcggggggcataaccatgcttttaacggacagaaactttaatacaactttctttgaccccgcaggggg
Goniopora_columna_IS1            tttttagttatgccagtgatgatagggggatttggaaattggttggttccactatatattggggcccctgatatggctttcccacggcttaataacattagtttttggctgttgccccctgctttaatattgttattaggttctgcttttgttgaacaaggggcgggtaccggatgaacggtttatcctcctctgtctagcattcaggcccattctggcggggcggtggatatggctatttttagtctccacttagctggggcgtcctcgattttgggcgcaatgaattttataacaactatatttaatatgcgggctcctgggataacgttgaatagaatgcctttatttgtgtggtctatcttgattactgcttttttattattattgtctttgcccgtattagcgggggccataaccatgcttttaacggacagaaactttaatacaactttctttgaccccgcaggggg
Goniopora_columna_IS3            tttttggttatgccagtgatgatagggggatttgggaattggttggttccactatatattggggcacccgatatggctttcccacggcttaataacattagtttttggctgttgccccctgctttaatattgttattaggttctgcttttgttgaacaaggggcgggtaccggatgaacggtttatcctcccctgtctagcattcaggcccattctggcggtgcggtggatatggctatttttagtctccacttagctggggcgtcctcgattttgggcgcaatgaattttataacaactatatttaatatgcgggctcctgggataacgttgaatagaatgcctttatttgtgtggtctatcttgattactgcttttttattattattgtctttacccgtattagcgggggccataaccatgcttttaacggatagaaactttaatacaactttctttgaccccgcaggggg
Goniopora_columna_AB748754       tttttggttatgccagtgatgatagggggatttgggaattggttggttccactatatattggggcacccgatatggctttcccacggcttaataacattagtttttggctgttgccccctgctttaatattgttattaggttctgcttttgttgaacaaggggcgggtaccggatgaacggtttatcctcccctgtctagcattcaggcccattctggcggtgcggtggatatggctatttttagtctccacttagctggggcgtcctcgattttgggcgcaatgaattttataacaactatatttaatatgcgggctcctgggataacgttgaatagaatgcctttatttgtgtggtctatcttgattactgcttttttattattattgtctttacccgtattagcgggggccataaccatgcttttaacggatagaaactttaatacaactttctttgaccccgcaggggg
Goniopora_djiboutiensis_AK18     tttttagttatgccagtgatgatagggggatttggaaattggttggttccactatatattggggcccctgatatggctttcccacggcttaataacattagtttttggctgttgccccctgctttaatattgttattaggttctgcttttgttgaacaaggggcgggtaccggatgaacggtttatcctcctctatctagcattcaggcccattctggcggggcggtggatatggctatttttagtctccacttagctggggcgtcctcgattttgggcgcaatgaattttataacaactatatttaatatgcgggctcctgggataacgttgaatagaatgcctttatttgtgtggtctatcttgattactgcttttttattattattgtctttgcccgtattagcgggggccataaccatgcttttaacggacagaaactttaatacaactttctttgaccccgcaggggg
Goniopora_djiboutiensis_AB748776 tttttagttatgccagtgatgatagggggatttggaaattggttggttccactatatattggggcccctgatatggctttcccacggcttaataacattagtttttggctgttgccccctgctttaatattgttattaggttctgcttttgttgaacaaggggcgggtaccggatgaacggtttatcctcctctatctagcattcaggcccattctggcggggcggtggatatggctatttttagtctccacttagctggggcgtcctcgattttgggcgcaatgaattttataacaactatatttaatatgcgggctcctgggataacgttgaatagaatgcctttatttgtgtggtctatcttgattactgcttttttattattattgtctttgcccgtattagcgggggccataaccatgcttttaacggacagaaactttaatacaactttctttgaccccgcaggggg
Goniopora_djiboutiensis_AB748780 tttttagttatgccagtgatgatagggggatttggaaattggttggttccactatatattggggcccctgatatggctttcccacggcttaataacattagtttttggctgttgccccctgctttaatattgttattaggttctgcttttgttgaacaaggggcgggtaccggatgaacggtttatcctcctctatctagcattcaggcccattctggcggggcggtggatatggctatttttagtctccacttagctggggcgtcctcgattttgggcgcaatgaattttataacaactatatttaatatgcgggctcctgggataacgttgaatagaatgcctttatttgtgtggtctatcttgattactgcttttttattattattgtctttgcccgtattagcgggggccataaccatgcttttaacggacagaaactttaatacaactttctttgaccccgcaggggg
Goniopora_djiboutiensis_AB748775 tttttagttatgccagtgatgatagggggatttggaaattggttggttccactatatattggggcccctgatatggctttcccacggcttaataacattagtttttggctgttgccccctgctttaatattgttattaggttctgcttttgttgaacaaggggcgggtaccggatgaacggtttatcctcctctatctagcattcaggcccattctggcggggcggtggatatggctatttttagtctccacttagctggggcgtcctcgattttgggcgcaatgaattttataacaactatatttaatatgcgggctcctgggataacgttgaatagaatgcctttatttgtgtggtctatcttgattactgcttttttattattattgtctttgcccgtattagcgggggccataaccatgcttttaacggacagaaactttaatacaactttctttgaccccgcaggggg
Goniopora_djiboutiensis_AB748778 tttttagttatgccagtgatgatagggggatttggaaattggttggttccactatatattggggcccctgatatggctttcccacggcttaataacattagtttttggctgttgccccctgctttaatattgttattaggttctgcttttgttgaacaaggggcgggtaccggatgaacggtttatcctcctctgtctagcattcaggcccattctggcggggcggtggatatggctatttttagtctccacttagctggggcgtcctcgattttgggcgcaatgaattttataacaactatatttaatatgcgggctcctgggataacgttgaatagaatgcctttatttgtgtggtctatcttgattactgcttttttattattattgtctttgcccgtattagcgggggccataaccatgcttttaacggacagaaactttaatacaactttctttgaccccgcaggggg
Goniopora_djiboutiensis_AB748777 tttttagttatgccagtgatgatagggggatttggaaattggttggttccactatatattggggcccctgatatggctttcccacggcttaataacattagtttttggctgttgccccctgctttaatattgttattaggttctgcttttgttgaacaaggggcgggtaccggatgaacggtttatcctcctctatctagcattcaggcccattctggcggggcggtggatatggctatttttagtctccacttagctggggcgtcctcgattttgggcgcaatgaattttataacaactatatttaatatgcgggctcctgggataacgttgaatagaatgcctttatttgtgtggtctatcttgattactgcttttttattattattgtctttgcccgtattagcgggggccataaccatgcttttaacggacagaaactttaatacaactttctttgaccccgcaggggg
Goniopora_lobata_AB748791        tttttagttatgccagtgatgatagggggatttggaaattggttggttccactatatattggggcccctgatatggctttcccacggcttaataacattagtttttggctgttgccccctgctttaatattgttattaggttctgcttttgttgaacaaggggcgggtaccggatgaacggtttatcctcctctatctagcattcaggcccattctggcggggcggtggatatggctatttttagtctccacttagctggggcgtcctcgattttgggcgcaatgaattttataacaactatatttaatatgcgggctcctgggataacgttgaatagaatgcctttatttgtgtggtctatcttgattactgcttttttattattattgtctttgcccgtattagcgggggccataaccatgcttttaacggacagaaactttaatacaactttctttgaccccgcaggggg
Goniopora_lobata_AB748788        tttttagttatgccagtgatgatagggggatttggaaattggttggttccactatatattggggcccctgatatggctttcccacggcttaataacattagtttttggctgttgccccctgctttaatattgttattaggttctgcttttgttgaacaaggggcgggtaccggatgaacggtttatcctcctctatctagcattcaggcccattctggcggggcggtggatatggctatttttagtctccacttagctggggcgtcctcgattttgggcgcaatgaattttataacaactatatttaatatgcgggctcctgggataacgttgaatagaatgcctttatttgtgtggtctatcttgattactgcttttttattattattgtctttgcccgtattagcgggggccataaccatgcttttaacggacagaaactttaatacaactttctttgaccccgcaggggg
Goniopora_lobata_AB748790        tttttagttatgccagtgatgatagggggatttggaaattggttggttccactatatattggggcccctgatatggctttcccacggcttaataacattagtttttggctgttgccccctgctttaatattgttattaggttctgcttttgttgaacaaggggcgggtaccggatgaacggtttatcctcctctatctagcattcaggcccattctggcggggcggtggatatggctatttttagtctccacttagctggggcgtcctcgattttgggcgcaatgaattttataacaactatatttaatatgcgggctcctgggataacgttgaatagaatgcctttatttgtgtggtctatcttgattactgcttttttattattattgtctttgcccgtattagcgggggccataaccatgcttttaacggacagaaactttaatacaactttctttgaccccgcaggggg
Goniopora_lobata_AB748789        tttttagttatgccagtgatgatagggggatttggaaattggttggttccactatatattggggcccctgatatggctttcccacggcttaataacattagtttttggctgttgccccctgctttaatattgttattaggttctgcttttgttgaacaaggggcgggtaccggatgaacggtttatcctcctctgtctagcattcaggcccattctggcggggcggtggatatggctatttttagtctccacttagctggggcgtcctcgattttgggcgcaatgaattttataacaactatatttaatatgcgggctcctgggataacgttgaatagaatgcctttatttgtgtggtctatcttgattactgcttttttattattattgtctttgcccgtattagcgggggccataaccatgcttttaacggacagaaactttaatacaactttctttgaccccgcaggggg
Goniopora_minor_AO135            tttttggttatgccagtgatgatagggggatttgggaattggttggttccactatatattggggcacccgatatggctttcccacggcttaataacattagtttttggctgttgccccctgctttaatattgttattaggttctgcttttgttgaacaaggggcgggtaccggatgaacggtttatcctcccctgtctagcattcaggcccattctggcggtgcggtggatatggctatttttagtctccacttagctggggcgtcctcgattttgggcgcaatgaattttataacaactatatttaatatgcgggctcctgggataacgttgaatagaatgcctttatttgtgtggtctatcttgattactgcttttttattattattgtctttacccgtattagcgggggccataaccatgcttttaacggatagaaactttaatacaactttctttgaccccgcaggggg
Goniopora_minor_MI6              tttttggttatgccagtgatgatagggggatttgggaattggttggttccactatatattggggcacccgatatggctttcccacggcttaataacattagtttttggctgttgccccctgctttaatattgttattaggttctgcttttgttgaacaaggggcgggtaccggatgaacggtttatcctcccctgtctagcattcaggcccattctggcggtgcggtggatatggctatttttagtctccacttagctggggcgtcctcgattttgggcgcaatgaattttataacaactatatttaatatgcgggctcctgggataacgttgaatagaatgcctttatttgtgtggtctatcttgattactgcttttttattattattgtctttacccgtattagcgggggccataaccatgcttttaacggatagaaactttaatacaactttctttgaccccgcaggggg
Goniopora_minor_OU56             tttttagttatgccagtgatgatagggggatttggaaattggttggttccactatatattggggcccctgatatggctttcccacggcttaataacattagtttttggctgttgccccctgctttaatattgttattaggttctgcttttgttgaacaaggggcgggtaccggatgaacggtttatcctcctctgtctagcattcaggcccattctggcggggcggtggatatggctatttttagtctccacttagctggggcgtcctcgattttgggcgcaatgaattttataacaactatatttaatatgcgggctcctgggataacgttgaatagaatgcctttatttgtgtggtctatcttgattactgcttttttattattattgtctttgcccgtattagcgggggccataaccatgcttttaacggacagaaactttaatacaactttctttgaccccgcaggggg
Goniopora_cf_norfolkensis_AK8    tttttggttatgccagtgatgataggggggtttggaaattggttggttccactatatattggggcccctgatatggctttcccacggcttaataacattagtttttggctgttgccccctgctttaatattgttattaggttctgcttttgttgaacaaggggcgggtaccggatgaacggtttatcctcctctgtctagcattcaggcccattctggtggggcggtggatatggctatttttagtctccacttagctggggcgtcctctattttgggcgcaatgaattttataacaactatatttaatatgcgggctcctgggataacgttgaatagaatgcctttatttgtgtggtctatcttgattactgcttttttattattattgtctttgcccgtattagcgggggccataaccatgcttttaacggacagaaactttaatacaactttctttgaccccgcaggggg
Goniopora_cf_fruticosa_AO28      tttttggttatgccagtgatgataggggggtttggaaattggttggttccactatatattggggcccctgatatggctttcccacggcttaataacattagtttttggctgttgccccctgctttaatattgttattaggttctgcttttgttgaacaaggggcgggtaccggatgaacggtttatcctcctctgtctagcattcaggcccattctggtggggcggtggatatggctatttttagtctccacttagctggggcgtcctctattttgggcgcaatgaattttataacaactatatttaatatgcgggctcctgggataacgttgaatagaatgcctttatttgtgtggtctatcttgattactgcttttttattattattgtctttgcccgtattagcgggggccataaccatgcttttaacggacagaaactttaatacaactttctttgaccccgcaggggg
Goniopora_norfolkensis_IS7       tttttggttatgccagtgatgataggggggtttggaaattggttggttccactatatattggggcccctgatatggctttcccacggcttaataacattagtttttggctgttgccccctgctttaatattgttattaggttctgcttttgttgaacaaggggcgggtaccggatgaacggtttatcctcctctgtctagcattcaggcccattctggtggggcggtggatatggctatttttagtctccacttagctggggcgtcctctattttgggcgcaatgaattttataacaactatatttaatatgcgggctcctgggataacgttgaatagaatgcctttatttgtgtggtctatcttgattactgcttttttattattattgtctttgcccgtattagcgggggccataaccatgcttttaacggacagaaactttaatacaactttctttgaccccgcaggggg
Goniopora_cf_fruticosa_TR4       tttttggttatgccagtgatgataggggggtttggaaattggttggttccactatatattggggcccctgatatggctttcccacggcttaataacattagtttttggctgttgccccctgctttaatattgttattaggttctgcttttgttgaacaaggggcgggtaccggatgaacggtttatcctcctctgtctagcattcaggcccattctggtggggcggtggatatggctatttttagtctccacttagctggggcgtcctctattttgggcgcaatgaattttataacaactatatttaatatgcgggctcctgggataacgttgaatagaatgcctttatttgtgtggtctatcttgattactgcttttttattattattgtctttgcccgtattagcgggggccataaccatgcttttaacggacagaaactttaatacaactttctttgaccccgcaggggg
Goniopora_pendulus_AB748764      tttttggttatgccagtgatgatagggggatttggaaattggttggttccactatatattggggcccctgatatggctttcccacggcttaataacattagtttttggctgttgccccctgctttaatattgttattaggttctgcttttgttgaacaaggggcgggtaccggatgaacggtttatcctcctctgtctagcattcaggcccattctggcggggcggtggatatggctatttttagtctccacttagctggggcgtcctctattttgggcgcaatgaattttataacaactatatttaatatgcgggctcctgggataacgttgaatagaatgcctttatttgtgtggtctatcttgattactgcttttttattattattgtctttgcccgtattagcggggggcataaccatgcttttaacggacagaaactttaatacaactttctttgaccccgcaggggg
Goniopora_pendulus_AB748767      tttttggttatgccagtgatgatagggggatttggaaattggttggttccactatatattggggcccctgatatggctttcccacggcttaataacattagtttttggctgttgccccctgctttaatattgttattaggttctgcttttgttgaacaaggggcgggtaccggatgaacggtttatcctcctctgtctagcattcaggcccattctggcggggcggtggatatggctatttttagtctccacttagctggggcgtcctctattttgggcgcaatgaattttataacaactatatttaatatgcgggctcctgggataacgttgaatagaatgcctttatttgtgtggtctatcttgattactgcttttttattattattgtctttgcccgtattagcggggggcataaccatgcttttaacggacagaaactttaatacaactttctttgaccccgcaggggg
Goniopora_somaliensis_IR61       tttttggttatgccagtgatgataggggggtttggaaattggttggttccactatatattggggcccctgatatggctttcccacggcttaataacattagtttttggctgttgccccctgctttaatattgttattaggttctgcttttgttgaacaaggggcgggtaccggatgaacggtttatcctcctctgtctagcattcaggcccattctggtggggcggtggatatggctatttttagtctccacttagctggggcgtcctctattttgggcgcaatgaattttataacaactatatttaatatgcgggctcctgggataacgttgaatagaatgcctttatttgtgtggtctatcttgattactgcttttttattattattgtctttgcccgtattagcgggggccataaccatgcttttaacggacagaaactttaatacaactttctttgaccccgcaggggg
Goniopora_somaliensis_KK50       tttttggttatgccagtgatgataggggggtttggaaattggttggttccactatatattggggcccctgatatggctttcccacggcttaataacattagtttttggctgttgccccctgctttaatattgttattaggttctgcttttgttgaacaaggggcgggtaccggatgaacggtttatcctcctctgtctagcattcaggcccattctggtggggcggtggatatggctatttttagtctccacttagctggggcgtcctctattttgggcgcaatgaattttataacaactatatttaatatgcgggctcctgggataacgttgaatagaatgcctttatttgtgtggtctatcttgattactgcttttttattattattgtctttgcccgtattagcgggggccataaccatgcttttaacggacagaaactttaatacaactttctttgaccccgcaggggg
Goniopora_somaliensis_TR85       tttttggttatgccagtgatgataggggggtttggaaattggttggttccactatatattggggcccctgatatggctttcccacggcttaataacattagtttttggctgttgccccctgctttaatattgttattaggttctgcttttgttgaacaaggggcgggtaccggatgaacggtttatcctcctctgtctagcattcaggcccattctggtggggcggtggatatggctatttttagtctccacttagctggggcgtcctctattttgggcgcaatgaattttataacaactatatttaatatgcgggctcctgggataacgttgaatagaatgcctttatttgtgtggtctatcttgattactgcttttttattattattgtctttgcccgtattagcgggggccataaccatgcttttaacggacagaaactttaatacaactttctttgaccccgcaggggg
Goniopora_somaliensis_DJ019      tttttggttatgccagtgatgatagggggatttggaaattggttggttccactgtatattggggccccggatatggctttcccacggcttaataacattagtttttggctgttgccccctgctttaatattgttattaggttctgcttttgttgaacaaggggcgggtaccggatgaacggtttatcctcctctgtmtagcattcaggcccattctggcggggcggtggatatggctatttttagtctccacttagctggggcgtcctcgattttgggcgcaatgaattttataacaactatatttaatatgcgggctcctgggataacgttgaatagaatgcctttatttgtgtggtctatcttgattactgcttttttattattattgtctttgcccgtattagcgggggccataaccatgcttttaacggacagaaactttaatacaactttctttgaccccgcaggggg
Goniopora_cf_somaliensis_MY100   tttttggttatgccagtgatgatagggggatttggaaattggttggttccactgtatattggggcccctgatatggctttcccacggcttaataacattagtttttggctgttgccccctgctttaatattgttattaggttctgcttttgttgaacaaggggcgggtactggatgaacggtttatcctcctctgtctagcattcaggcccattctggcggggcggtggatatggctatttttagtctccacttagctggggcgtcctcgattttgggcgcaatgaattttataacaactatatttaacatgcgggctcctgggataacgttgaatagaatgcctttatttgtgtggtctatcttgattactgcttttttattattattgtctttgcctgtattagcgggggccataaccatgcttttaacggacagaaactttaatacaactttctttgaccccgcaggggg
Goniopora_stokesi_AB748755       tttttggttatgccagtgatgatagggggatttggaaattggttggttccactatatattggggcccctgatatggctttcccacggcttaataacattagtttttggctgttgccccctgctttaatattgttattaggttctgcttttgttgaacaaggggcgggtaccggatgaacggtttatcctcctctgtctagcattcaggcccattctggcggggcggtggatatggctatttttagtctccacttagctggggcgtcctctattttgggcgcaatgaattttataacaactatatttaatatgcgggctcctgggataacgttgaatagaatgcctttatttgtgtggtctatcttgattactgcttttttattattattgtctttgcccgtattagcggggggcataaccatgcttttaacggacagaaactttaatacaactttctttgaccccgcaggggg
Goniopora_stokesi_AB748756       tttttggttatgccagtgatgatagggggatttggaaattggttggttccactatatattggggcccctgatatggctttcccacggcttaataacattagtttttggctgttgccccctgctttaatattgttattaggttctgcttttgttgaacaaggggcgggtaccggatgaacggtttatcctcctctgtctagcattcaggcccattctggcggggcggtggatatggctatttttagtctccacttagctggggcgtcctctattttgggcgcaatgaattttataacaactatatttaatatgcgggctcctgggataacgttgaatagaatgcctttatttgtgtggtctatcttgattactgcttttttattattattgtctttgcccgtattagcggggggcataaccatgcttttaacggacagaaactttaatacaactttctttgaccccgcaggggg
Goniopora_stokesi_AB748762       tttttggttatgccagtgatgatagggggatttggaaattggttggttccactatatattggggcccctgatatggctttcccacggcttaataacattagtttttggctgttgccccctgctttaatattgttattaggttctgcttttgttgaacaaggggcgggtaccggatgaacggtttatcctcctctgtctagcattcaggcccattctggcggggcggtggatatggctatttttagtctccacttagctggggcgtcctctattttgggcgcaatgaattttataacaactatatttaatatgcgggctcctgggataacgttgaatagaatgcctttatttgtgtggtctatcttgattactgcttttttattattattgtctttgcccgtattagcggggggcataaccatgcttttaacggacagaaactttaatacaactttctttgaccccgcaggggg
Goniopora_stokesi_BU034          tttttggttatgccagtgatgatagggggatttggaaattggttggttccactatatattggggcccctgatatggctttcccacggcttaataacattagtttttggctgttgccccctgctttaatattgttattaggttctgcttttgttgaacaaggggcgggtaccggatgaacggtttatcctcctctgtctagcattcaggcccattctggcggggcggtggatatggctatttttagtctccacttagctggggcgtcctctattttgggcgcaatgaattttataacaactatatttaatatgcgggctcctgggataacgttgaatagaatgcctttatttgtgtggtctatcttgattactgcttttttattattattgtctttgcccgtattggcggggggcataaccatgcttttaacggacagaaactttaatacaactttctttgaccccgcaggggg
Bernardpora_stutchburyi_KS1      tttttggttatgccagtgatgatagggggatttgggaattggttggttccattatatattggggcacctgatatggctttcccacggcttaataacattagtttttggctgttgcctcctgctttaatattgttattaggttctgcttttgttgaacaaggggcgggtaccggatgaacggtttatcctcctctatctagcattcaggcccattctggcggggcggtggatatggctatttttagtctccacttagctggggcgtcctcgattttgggtgcaatgaattttataacaactatatttaatatgcgggctcctgggttaacgttgaatagaatgcccttatttgtgtggtctatcttgattactgcttttttattattattgtctttgcccgtattagcgggggccataaccatgcttttaacggacagaaactttaatactactttctttgatcccgcaggggg
Bernardpora_stutchburyi_KS50     tttttggttatgccagtgatgatagggggatttgggaattggttggttccattatatattggggcacctgatatggctttcccacggcttaataacattagtttttggctgttgcctcctgctttaatattgttattaggttctgcttttgttgaacaaggggcgggtaccggatgaacggtttatcctcctctatctagcattcaggcccattctggcggggcggtggatatggctatttttagtctccacttagctggggcgtcctcgattttgggtgcaatgaattttataacaactatatttaatatgcgggctcctgggttaacgttgaatagaatgcccttatttgtgtggtctatcttgattactgcttttttattattattgtctttgcccgtattagcgggggccataaccatgcttttaacggacagaaactttaatactactttctttgatcccgcaggggg
Bernardpora_stutchburyi_OU40     tttttggttatgccagtgatgatagggggatttgggaattggttggttccattatatattggggcacctgatatggctttcccacggcttaataacattagtttttggctgttgcctcctgctttaatattgttattaggttctgcttttgttgaacaaggggcgggtaccggatgaacggtttatcctcctctatctagcattcaggcccattctggcggggcggtggatatggctatttttagtctccacttagctggggcgtcctcgattttgggtgcaatgaattttataacaactatatttaatatgcgggctcctgggttaacgttgaatagaatgcccttatttgtgtggtctatcttgattactgcttttttattattattgtctttgcccgtattagcgggggccataaccatgcttttaacggacagaaactttaatactactttctttgatcccgcaggggg
Bernardpora_stutchburyi_SS21G    tttttggttatgccagtgatgatagggggatttgggaattggttggttccattatatattggggcacctgatatggctttcccacggcttaataacattagtttttggctgttgcctcctgctttaatattgttattaggttctgcttttgttgaacaaggggcgggtaccggatgaacggtttatcctcctctatctagcattcaggcccattctggcggggcggtggatatggctatttttagtctccacttagctggggcgtcctcgattttgggtgcaatgaattttataacaactatatttaatatgcgggctcctgggttaacgttgaatagaatgcccttatttgtgtggtctatcttgattactgcttttttattattattgtctttgcccgtattagcgggggccataaccatgcttttaacggacagaaactttaatactactttctttgatcccgcaggggg
Bernardpora_stutchburyi_PEN2     tttttggttatgccagtgatgatagggggatttgggaattggttggttccattatatattggggcacctgatatggctttcccacggcttaataacattagtttttggctgttgcctcctgctttaatattgttattaggttctgcttttgttgaacaaggggcgggtaccggatgaacggtttatcctcctctatctagcattcaggcccattctggcggggcggtggatatggctatttttagtctccacttagctggggcgtcctcgattttgggtgcaatgaattttataacaactatatttaatatgcgggctcctgggttaacgttgaatagaatgcccttatttgtgtggtctatcttgattactgcttttttattattattgtctttgcccgtattagcgggggccataaccatgcttttaacggacagaaactttaatactactttctttgatcccgcaggggg
Goniopora_tenuidens_AM85         tttttagttatgccagtgatgatagggggatttggaaattggttggttccactatatattggggcccctgatatggctttcccacggcttaataacattagtttttggctgttgccccctgctttaatattgttattaggttctgcttttgttgaacaaggggcgggtaccggatgaacggtttatcctcctctgtctagcattcaggcccattctggcggggcggtggatatggctatttttagtctccacttagctggggcgtcctcgattttgggcgcaatgaattttataacaactatatttaatatgcgggctcctgggataacgttgaatagaatgcctttgtttgtgtggtctatcttgattactgcttttttattattattgtctttgcccgtattagcgggggccataaccatgcttttaacggacagaaactttaatacaactttctttgaccccgcaggggg
Goniopora_tenuidens_IS18         tttttagttatgccagtgatgatagggggatttggaaattggttggttccactatatattggggcccctgatatggctttcccacggcttaataacattagtttttggctgttgccccctgctttaatattgttattaggttctgcttttgttgaacaaggggcgggtaccggatgaacggtttatcctcctctgtctagcattcaggcccattctggcggggcggtggatatggctatttttagtctccacttagctggggcgtcctcgattttgggcgcaatgaattttataacaactatatttaatatgcgggctcctgggataacgttgaatagaatgcctttgtttgtgtggtctatcttgattactgcttttttattattattgtctttgcccgtattagcgggggccataaccatgcttttaacggacagaaactttaatacaactttctttgaccccgcaggggg
Goniopora_lobata_KK17            tttttagttatgccagtgatgatagggggatttggaaattggttggttccactatatattggggcccctgatatggctttcccacggcttaataacattagtttttggctgttgccccctgctttaatattgttattaggttctgcttttgttgaacaaggggcgggtaccggatgaacggtttatcctcctctgtctagcattcaggcccattctggcggggcggtggatatggctatttttagtctccacttagctggggcgtcctcgattttgggcgcaatgaattttataacaactatatttaatatgcgggctcctgggataacgttgaatagaatgcctttatttgtgtggtctattttgattactgcttttttattattattgtctttgcccgtattagcgggggccataaccatgcttttaacggacagaaactttaatacaactttctttgaccccgcaggggg
Goniopora_tenuindes_KS15         tttttagttatgccagtgatgatagggggatttggaaattggttggttccactatatattggggcccctgatatggctttcccacggcttaataacattagtttttggctgttgccccctgctttaatattgttattaggttctgcttttgttgaacaaggggcgggtaccggatgaacggtttatcctcctctgtctagcattcaggcccattctggcggggcggtggatatggctatttttagtctccacttagctggggcgtcctcgattttgggcgcaatgaattttataacaactatatttaatatgcgggctcctgggataacgttgaatagaatgcctttgtttgtgtggtctatcttgattactgcttttttattattattgtctttgcccgtattagcgggggccataaccatgcttttaacggacagaaactttaatacaactttctttgaccccgcaggggg
Goniopora_tenuidenscf_TN53       tttttagttatgccagtgatgatagggggatttggaaattggttggttccactatatattggggcccctgatatggctttcccacggcttaataacattagtttttggctgttgccccctgctttaatattgttattaggttctgcttttgttgaacaaggggcgggtaccggatgaacggtttatcctcctctgtctagcattcaggcccattctggcggggcggtggatatggctatttttagtctccacttagctggggcgtcctcgattttgggcgcaatgaattttataacaactatatttaatatgcgggctcctgggataacgttgaatagaatgcctttgtttgtgtggtctatcttgattactgcttttttattattattgtctttgcccgtattagcgggggccataaccatgcttttaacggacagaaactttaatacaactttctttgaccccgcaggggg
Goniopora_tantillus_AD068        tttttggttatgccagtgatgatagggggatttggaaattggttggttccactgtatattggggcccctgatatggctttcccacggcttaataacattagtttttggctgttgccccctgctttaatattgttattaggttctgcttttgttgaacaaggggcgggtactggatgaacggtttatcctcctctgtctagcattcaggcccattctggcggggcggtggatatggctatttttagtctccacttagctggggcgtcctcgattttgggcgcaatgaattttataacaactatatttaacatgcgggctcctgggataacgttgaatagaatgcctttatttgtgtggtctatcttgattactgcttttttattattattgtctttgcctgtattagcgggggccataaccatgcttttaacggacagaaactttaatacaactttctttgaccccgcaggggg
Goniopora_tantillus_BA032        tttttggttatgccagtgatgatagggggatttggaaattggttggttccactgtatattggggcccctgatatggctttcccacggcttaataacattagtttttggctgttgccccctgctttaatattgttattaggttctgcttttgttgaacaaggggcgggtactggatgaacggtttatcctcctctgtctagcattcaggcccattctggcggggcggtggatatggctatttttagtctccacttagctggggcgtcctcgattttgggcgcaatgaattttataacaactatatttaacatgcgggctcctgggataacgttgaatagaatgcctttatttgtgtggtctatcttgattactgcttttttattattattgtctttgcctgtattagcgggggccataaccatgcttttaacggacagaaactttaatacaactttctttgaccccgcaggggg
Goniopora_tantillus_BA070        tttttggttatgccagtgatgatagggggatttggaaattggttggttccactgtatattggggcccctgatatggctttcccacggcttaataacattagtttttggctgttgccccctgctttaatattgttattaggttctgcttttgttgaacaaggggcgggtactggatgaacggtttatcctcctctgtctagcattcaggcccattctggcggggcggtggatatggctatttttagtctccacttagctggggcgtcctcgattttgggcgcaatgaattttataacaactatatttaacatgcgggctcctgggataacgttgaatagaatgcctttatttgtgtggtctatcttgattactgcttttttattattattgtctttgcctgtattagcgggggccataaccatgcttttaacggacagaaactttaatacaactttctttgaccccgcaggggg
Goniopora_tantillus_BA099        tttttggttatgccagtgatgatagggggatttggaaattggttggttccactgtatattggggcccctgatatggctttcccacggcttaataacattagtttttggctgttgccccctgctttaatattgttattaggttctgcttttgttgaacaaggggcgggtactggatgaacggtttatcctcctctgtctagcattcaggcccattctggcggggcggtggatatggctatttttagtctccacttagctggggcgtcctcgattttgggcgcaatgaattttataacaactatatttaacatgcgggctcctgggataacgttgaatagaatgcctttatttgtgtggtctatcttgattactgcttttttattattattgtctttgcctgtattagcgggggccataaccatgcttttaacggacagaaactttaatacaactttctttgaccccgcaggggg
Goniopora_paliformis_IS27        tttttggttatgccagtgatgatagggggatttgggaattggttggttccactatatattggggcacccgatatggctttcccacggcttaataacattagtttttggctgttgccccctgctttaatattgttattaggttctgcttttgttgaacaaggggcgggtaccggatgaacggtttatcctcccctgtctagcattcaggcccattctggcggtgcggtggatatggctatttttagtctccacttagctggggcgtcctcgattttgggcgcaatgaattttataacaactatatttaatatgcgggctcctgggataacgttgaatagaatgcctttatttgtgtggtctatcttgattactgcttttttattattattgtctttacccgtattagcgggggccataaccatgcttttaacggatagaaactttaatacaactttctttgaccccgcaggggg
Goniopora_paliformis_IS48        tttttggttatgccagtgatgatagggggatttgggaattggttggttccactatatattggggcacccgatatggctttcccacggcttaataacattagtttttggctgttgccccctgctttaatattgttattaggttctgcttttgtcgaacaaggggcgggtaccggatgaacggtttatcctcccctgtctagcattcaggcccattctggcggtgcggtggatatggctatttttagtctccacttagctggggcgtcctcgattttgggcgcaatgaattttataacaactatatttaatatgcgggctcctgggataacgttgaatagaatgcctttatttgtgtggtctatcttgattactgcttttttattattattgtctttacccgtattagcgggggccataaccatgcttttaacggatagaaactttaatacaactttctttgaccccgcaggggg
Stylaraea_punctata_AK88          tttttggttatgccagtgatgatagggggatttgggaattggttgattccattatatattggggcacctgatatggctttcccacggcttaataacattagtttttggctgttgcctcctgctttaatattgttattaggttctgcttttgttgaacaaggagcgggtaccggatgaacggtttatcctcctctatctagcattcaggcccattctggcggggcggtggatatggctatttttagtcttcacttagctggggcgtcctcgattttgggggcaatgaattttataacaactatatttaatatgcgggctcctgggctaacgttgaatagaatgcccttatttgtgtggtctatcttgattactgcttttttattattattgtctttgcccgtattagcgggggccataaccatgcttttaacggatagaaactttaatactactttctttgatcctgcaggggg
Stylaraea_punctata_AK89          tttttggttatgccagtgatgatagggggatttgggaattggttgattccattatatattggggcacctgatatggctttcccacggcttaataacattagtttttggctgttgcctcctgctttaatattgttattaggttctgcttttgttgaacaaggagcgggtaccggatgaacggtttatcctcctctatctagcattcaggcccattctggcggggcggtggatatggctatttttagtcttcacttagctggggcgtcctcgattttgggggcaatgaattttataacaactatatttaatatgcgggctcctgggctaacgttgaatagaatgcccttatttgtgtggtctatcttgattactgcttttttattattattgtctttgcccgtattagcgggggccataaccatgcttttaacggatagaaactttaatactactttctttgatcctgcaggggg
Stylaraea_punctata_AK90          tttttggttatgccagtgatgatagggggatttgggaattggttgattccattatatattggggcacctgatatggctttcccacggcttaataacattagtttttggctgttgcctcctgctttaatattgttattaggttctgcttttgttgaacaaggagcgggtaccggatgaacggtttatcctcctctatctagcattcaggcccattctggcggggcggtggatatggctatttttagtcttcacttagctggggcgtcctcgattttgggggcaatgaattttataacaactatatttaatatgcgggctcctgggctaacgttgaatagaatgcccttatttgtgtggtctatcttgattactgcttttttattattattgtctttgcccgtattagcgggggccataaccatgcttttaacggatagaaactttaatactactttctttgatcctgcaggggg
Stylaraea_punctata_AK91          tttttggttatgccagtgatgatagggggatttgggaattggttgattccattatatattggggcacctgatatggctttcccacggcttaataacattagtttttggctgttgcctcctgctttaatattgttattaggttctgcttttgttgaacaaggagcgggtaccggatgaacggtttatcctcctctatctagcattcaggcccattctggcggggcggtggatatggctatttttagtcttcacttagctggggcgtcctcgattttgggggcaatgaattttataacaactatatttaatatgcgggctcctgggctaacgttgaatagaatgcccttatttgtgtggtctatcttgattactgcttttttattattattgtctttgcccgtattagcgggggccataaccatgcttttaacggatagaaactttaatactactttctttgatcctgcaggggg
Stylaraea_punctata_AK92          tttttggttatgccagtgatgatagggggatttgggaattggttgattccattatatattggggcacctgatatggctttcccacggcttaataacattagtttttggctgttgcctcctgctttaatattgttattaggttctgcttttgttgaacaaggagcgggtaccggatgaacggtttatcctcctctatctagcattcaggcccattctggcggggcggtggatatggctatttttagtcttcacttagctggggcgtcctcgattttgggggcaatgaattttataacaactatatttaatatgcgggctcctgggctaacgttgaatagaatgcccttatttgtgtggtctatcttgattactgcttttttattattattgtctttgcccgtattagcgggggccataaccatgcttttaacggatagaaactttaatactactttctttgatcctgcaggggg
Stylaraea_punctata_AK93          tttttggttatgccagtgatgatagggggatttgggaattggttgattccattatatattggggcacctgatatggctttcccacggcttaataacattagtttttggctgttgcctcctgctttaatattgttattaggttctgcttttgttgaacaaggagcgggtaccggatgaacggtttatcctcctctatctagcattcaggcccattctggcggggcggtggatatggctatttttagtcttcacttagctggggcgtcctcgattttgggggcaatgaattttataacaactatatttaatatgcgggctcctgggctaacgttgaatagaatgcccttatttgtgtggtctatcttgattactgcttttttattattattgtctttgcccgtattagcgggggccataaccatgcttttaacggatagaaactttaatactactttctttgatcctgcaggggg
Stylaraea_punctata_AK101         tttttggttatgccagtgatgatagggggatttgggaattggttggttccattatatattggggcacctgatatggctttcccacggcttaataacattagtttttggctgttgcctcctgctttaatattgttattaggttctgcttttgttgaacaaggagcgggtaccggatgaacggtttatcctcctctatctagcattcaggcccattctggcggggcggtggatatggctatttttagtctccacttagctggggcgtcctcgattttgggggcaatgaattttataacaactatatttaatatgcgggctcctgggctaacgttgaatagaatgcccttatttgtgtggtctatcttgattactgcttttttattattattgtctttgcccgtattagcgggggccataaccatgcttttaacggatagaaactttaatactactttctttgatcctgcaggggg
Porites_cf_lichen_SR128          tttttggttatgccagtgatgatagggggatttgggaattggttggttccattatatattggggcacctgatatggctttcccacggcttaataacattagtttttggctgttgccccctgctttaatattgttattaggttctgcttttgttgaacaaggggcgggtaccggatgaacggtttatcctcctctatctagcattcaggcccattctggtggggcggtggatatggctatttttagtctccatttagctggggtgtcctcgattttgggtgcaatgaattttataacaactatatttaatatgagggcccctgggctaacgttgaatagaatgcccttatttgtgtggtctatcttgatcactgcttttttattattattgtctttgcccgtattagcgggggccataaccatgcttttaacggacagaaactttaatactactttctttgatcctgcaggggg
Porites_sp_AK32                  tttttggttatgccagtgatgatagggggatttgggaattggttggttccattatatattggggcacctgatatggctttcccacggcttaataacattagtttttggctgttgccccctgctttaatattgttattaggttctgcttttgttgaacaaggggcgggtaccggatgaacggtttatcctcctctatctagcattcaggcccattctggtggggcggtggatatggctatttttagtctccatttagctggggtgtcctcgattttgggtgcaatgaattttataacaactatatttaatatgagggcccctgggctaacgttgaatagaatgcccttatttgtgtggtctatcttgatcactgcttttttattattattgtctttgcccgtattagcgggggccataaccatgcttttaacggatagaaactttaatactactttctttgatcctgcaggggg
Porites_astreoides_FJ423989      tttttggttatgccagtgatgatagggggatttgggaattggttggttccattatatattggggcacctgatatggctttcccacggcttaataacattagtttttggctgttgccccctgctttaatattgttattaggttctgcttttgttgaacaaggagcgggtaccggatgaacggtttatcctcctctatctagcattcaggcccattctggtggggcggtggatatggctatttttagtctccatttagctggggtgtcctcnattttgggtgcaatgaattttataacaactatatttaatatgagggcccctgggctaacgttgaatagaatgccctnatttgngtggnctatcttgatcactgcttttttattattattgnctttgcccgtatnagcgggggccannaccatgcttttaacggatagaaactttaatactactttctttgatcctgcaggggg
Porites_astreoides_FJ423961      tttttggttatgccagtgatgatagggggatttgggaattggttggttccattatatattggggcacctgatatggctttcccacggcttaataacattagtttttggctgttgccccctgctttaatattgttattaggttctgcttttgttgaacaaggagcgggtaccggatgaacggtttatcctcctctatctagcattcaggcccattctggtggggcggtggatatggctatttttagtctccatttagctggggtgtcctcgattttgggtgcaatgaattttataacaactatatttaatatgagggcccctgggctaacgttgaatagaatgcccttatttgtgtggtctatcttgatcactgcttttttattattattgtctttgcccgtattagcgggggccataaccatgcttttaacggatagaaactttaatactactttctttgatcctgcaggggg
Porites_colonensis_FJ423972      tttttggttatgccagtaatgatagggggatttgggaattggttggttccattatatattggggcgcctgatatggcttttccacggcttaataacattagtttttggctgttaccccctgctttaatattgttattaggttctgcttttgtcgaacaaggagcgggtaccggatgaacggtttatcctcctttatctagcattcaggcccattctggcggggcggtggatatggctatttttagtctccacttagctggggcgtcttcgattttgggtgcaatgaattttataacaactatatttaatatgagagctcctgggctaacgttgaatagaatgcccttatttgtgtggtctatcttgatcactgcttttttattattattgtctttgcccgtattagcgggggccataaccatgcttttaacggatagaaactttaatactactttctttgatcccgcaggggg
Porites_compressa_FJ423970       tttttggttatgccagtgatgatagggggatttgggaattggttgattccattatatattggggcacctgatatggctttcccacggcttaataacattagtttttggctgttgccccctgctttaatantgttattaggttctgcttttgttgaacaaggggngggnaccggatgaacggtttatcctcctctatctagcantcaggcccattctggtggggcggtggatatggctatttttagtctccatttagctggggtgtcctcgattttgggtgcaatgaattttataacaactatatttaatatgagggcccctgggctaacgttgaatagaatgcccttatttgtgtggtctatcttgatcactgcttttttattattattgtctttgcccgtattagcgggggccataaccatgcttttaacggacagaaactttaatactactttctttgatcctgcaggggg
Porites_compressa_FJ423971       tttttggttatgccagtgatgatagggggatttgggaattggttggttccattatatattggggcacctgatatggctttcccacggcttaataacattagtttttggctgttgccccctgctttaatattgttattaggttctgcttttgttgaacaaggggcgggtaccggatgaacggtttatcctcctctatctagcattcaggcccattctggtggggcggtggatatggctatttttagtctccatttagctggggtgtcctcgattttgggtgcaatgaattttataacaactatatttaatatgagggcccctgggctaacgttgaatagaatgcccttatttgtgtggtctatcttgatcactgcttttttattattattgtctttgcccgtattagcgggggccataaccatgcttttaacggacagaaactttaatactactttctttgatcctgcaggggg
Porites_annae_FJ423964           tttttggttatgccagtgatgatagggggatttgggaattggttggttccattatatattggggcacctgatatggctttcccacggcttaataacattagtttttggctgttgccccctgctttaatattgttattaggttctgcttttgttgaacaaggggcgggtaccggatgaacggtttatcctcctctatcaagcattcaggcccattctggtggggcggtggatatggctatttttagtctccatttagctggggtgtcctcgattttgggtgcaatgaattttataacaactatatttaatatgagggcccctgggctaacgttgaatagaatgcccttatttgtgtggtctatcttgatcactgcttttttattattattgtctttgcccgtattagcgggggccataaccatgcttttaacggatagaaactttaatactactttctttgatcctgcaggggg
Porites_annae_FJ423975           tttttggttatgccagtgatgatagggggatttgggaattggttgattccattatatattggggcacctgatatggctttcccacggcttaataacattagtttttggctgttgccccctgctttaatattgttattaggttctgcttttgttgaacaaggggcgggtaccggatgaacggtttatcctcctctatctagcattcaggcccattctggtggggcggtggatatggctatttttagtctccatttagctggggtgtcctcgattttgggtgcaatgaattttataacaactatatttaatatgagggcccctgggctaacgttgaatagaatgcccttatttgtgtggtctatcttgatcactgcttttttattattattgtctttgcccgtattagcgggggccataaccatgcttttaacggacagaaactttaatactactttctttgatcctgcaggggg
Porites_cylindrica_FJ423996      tttttggttatgccagtgatgatagggggatttgggaattggttggttccattatatattggggcacctgatatggctttcccacggcttaataacattagtttttggctgttgccccctgctttaatattgttattaggttctgcttttgttgaacaaggggcgggtaccggatgaacggtttatcctcctctatctagcattcaggcccattctggtggggcggtggatatggctatttttagtctccatttagctggggtgtcctcgattttgggtgcaatgaattttataacaactatatttaatatgagggcccctgggctaacgttgaatagaatgcccttatttgtgtggtctatcttgatcactgcttttttattattattgtctttgcccgtattagcgggggccataaccatgcttttaacggacagaaactttaatactactttctttgatcctgcaggggg
Porites_cylindrica_FJ423968      tttttggttatgccagtgatgatagggggatttgggaattggttggttccattatatattggggcacctgatatggctttcccacggcttaataacattagtttttggctgttgccccctgctttaatattgttattaggttctgcttttgttgaacaaggggcgggtaccggatgaacggtttatcctcctctatctagcattcaggcccattctggtggggcggtggatatggctatttttagtctccatttagctggggtgtcctcgattttgggtgcaatgaattttataacaactatatttaatatgagggcccctgggctaacgttgaatagaatgcccttatttgtgtggtctatcttgatcactgcttttttattattattgtctttgcccgtattagcgggggccataaccatgctttnaacggacagaaactttaatactactttctttgntcctgcaggggg
Porites_divaricata_FJ423969      tttttggttatgccagtaatgatagggggatttgggaattggttggttccattatatattggggcgcctgatatggcttttccacggcttaataacattagtttttggctgttaccccctgctttaatattgttattaggttctgcttttgtcgaacaaggagcgggtaccggatgaacggtttatcctcctctatctagcattcaggcccattctggcggggcggtggatatggctatttttagtctccacttagctggggcgtcctcgattttgggtgcaatgaattttataacaactatatttaatatgagggcccctgggctaacgttgaatagaatgcccttatttgtgtggtcaatcttgatcactgcttttttattattattgtctttgcccgtattagcgggggccataaccatgcttttaacggatagaaactttaatactactttctttgatcccgcaggggg
Porites_duerdeni_FJ423977        tttttggttatgccagtgatgatagggggatttgggaattggttgattccattatatattggggcacctgatatggctttcccacggcttaataacattagtttttggctgttgccccctgctttaatattgttattaggttctgcttttgttgaacaaggggcgggtaccggatgaacggtttatcctcctctatctagcattcaggcccattctggtggggcggtggatatggctatttttagtctccatttagctggggtgtcctcgattttgggtgcaatgaattttataacaactatatttaatatgagggcccctgggctaacgttgaatagaatgcccttatttgtgtggtctatcttgatcactgcttttttattattattgtctttgcccgtattagcgggggccataaccatgcttttaacggacagaaactttaatactactttctttgatcctgcaggggg
Porites_duerdeni_FJ423976        tttttggttatgccagtgatgatagggggatttgggaattggttgattccattatatattggggcacctgatatggctttcccacggcttaataacattagtttttggctgttgccccctgctttaatattgttattaggttctgcttttgttgaacaaggggcgggtaccggatgaacggtttatcctcctctatctagcattcaggcccattctggtggggcggtggatatggctatttttagtctccatttagctggggtgtcctcgattttgggtgcaatgaattttataacaactatatttaatatgagggcccctgggctaacgttgaatagaatgcccttatttgtgtggtctatcttgatcactgcttttttattattattgtctttgcccgtattagcgggggccataaccatgcttttaacggacagaaactttaatactactttctttgatcctgcaggggg
Porites_evermanni_FJ423985       tttttggttatgccagtgatgatagggggatttgggaattggttggttccattatatattggggcacctgatatggctttcccacggcttaataacattagtttttggctgttgccccctgctttaatattgttattaggttctgcttttgttgaacaaggggcgggtaccggatgaacggtttatcctcctctatcaagcattcaggcccattctggtggggcggtggatatggctatttttagtctccatttagctggggtgtcctcgattttgggtgcaatgaattttataacaactatatttaatatgagggcccctgggctaacgttgaatagaatgcccttatttgtgtggtctatcttgatcactgcttttttattattattgtctttgcccgtattagcgggggccataaccatgcttttaacggatagaaactttaatactactttctttgatcctgcaggggg
Porites_evermanni_FJ423984       tttttggttatgccagtgatgatagggggatttgggaattggttggttccattatatattggggcacctgatatggctttcccacggcttaataacattagtttttggctgttgccccctgctttaatattgttattaggttctgcttttgttgaanaaggggcgggtaccggatgaacggtttatcctcctctatcaagcattcaggcccattctggtggggcggnggatatggctatttttagtctccatttagctggggngtcctcnattttgggtgcaatgaattttatnacaactatntttaatatgagggcccctgggctaacgttgaatagaatgcccttatttgtgtggtctatcttgatcactgcttttttattattantgtctttgcccgtattagcgggggccataaccatgcttttaacggatagaaactttaatactactttctttgatcctgcaggggg
Porites_furcata_FJ423988         tttttggttatgccagtaatgatagggggatttgggaattggttggttccattatatattggggcgcctgatatggcttttccacggcttaataacattagtttttggctgttaccccctgctttaatattgttattaggttctgcttttgtcgaacaaggagcgggtaccggatgaacggtttatcctcctctatctagcattcaggcccattctggcggggcggtggatatggctatttttagtctccacttagctggggcgtcctcgattttgggtgcaatgaattttataacaactatatttaatatgagggcccctgggctaacgttgaatagaatgcccttatttgtgtggtcaatcttgatcactgcttttttattattattgtctttgcccgtattagcgggggccataaccatgcttttaacggatagaaactttaatactactttctttgatcccgcaggggg
Porites_hawaiiensis_FJ423981     tttttggttatgccagtgatgatagggggatttgggaattggttggttccattatatattggggcacctgatatggctttcccacggcttaataacattagtttttggctgttgccccctgctttaatattgttattaggttctgcttttgttgaacaaggggcgggtaccggatgaacggtttatcctcctctatctagcattcaggcccattctggtggggcggtggatatggctatttttagtctccatttagctggggtgtcctcgattttgggtgcaatgaattttataacaactatatttaatatgagggcccctgggctaacgttgaatagaatgcccttatttgtgtggtctatcttgatcactgcttttttattattattgtctttgcccgtattagcgggggccataaccatgcttttaacggacagaaactttaatactactttctttgatcctgcaggggg
Porites_hawaiiensis_FJ423979     tttttggttatgccagtgatgatagggggatttgggaattggttggttccattatatattggggcacctgatatggctttcccacggcttaataacattagtttttggctgttgccccctgctttaatattgttattaggttctgcttttgttgaacaaggggcgggtaccggatgaacggtttatcctcctctatctagcattcaggcccattctggtggggcggtggatatggctatttttagtctccatttagctggggtgtcctcgattttgggtgcaatgaattttataacaactatatttaatatgagggcccctgggctaacgttgaatagaatgcccttatttgtgtggtctatcttgatcactgcttttttattattattgtctttgcccgtattagcgggggccataaccatgcttttaacggacagagactttaatactactttctttgatcctgcaggggg
Porites_lichen_FJ423987          tttttggttatgccagtgatgatagggggatttgggaattggttggttccattatatattggggcacctgatatggctttcccacggcttaataacattagtttttggctgttgccccctgctttaatattgttattaggttctgcttttgttgaacaaggggcgggtaccggatgaacggtttatcctcctctatcaagcattcaggcccattctggtggggcggtggatatggctatttttagtctccatttagctggggtgtcctcgattttgggtgcaatgaattttataacaactatatttaatatgagggcccctgggctaacgttgaatagaatgcccttatttgtgtggtctatcttgatcactgcttttttattattattgtctttgcccgtattagcgggggccataaccatgcttttaacggatagaaactttaatactactttctttgatcctgcaggggg
Porites_lichen_FJ423963          tttttggttatgccagtgatgatagggggatttgggaattggttggttccattatatattggggcacctgatatggctttcccacggcttaataacattagtttttggctgttgccccctgctttaatattgttattaggttctgcttttgttgaacaaggggcgggtaccggatgaacggtttatcctcctctatctagcattcaggcccattctggtggggcggtggatatggctatttttagtctccatttagctggggtgtcctcgattttgggtgcaatgaattttataacaactatatttaatatgagggcccctgggctaacgttgaatagaatgcccttatttgtgtggtctatcttgatcactgcttttttattattattgtctttgcccgtattagcgggggccataaccatgcttttaacggacagaaactttaatactactttctttgatcctgcaggggg
Porites_lobata_FJ423973          tttttggtcatgccagtgatgatagggggatttgggaattggttggttccattatatattggggcacctgatatggctttcccacggcttaataacattagtttttggctgttgccccctgctttaatattgttattaggttctgcttttgttgaacaaggggcgggtaccggatgaacggtttatcctcctctatctagcattcaggcccattctggtggggcggtggatatggctatttttagtctccatttagctggggtgtcctcgattttgggtgcaatgaattttataacaactatatttaatatgagggcccctgggctaacgttgaatagaatgcccttatttgtgtggtctatcttgatcactgcttttttantattattgtctttgcccgtattagcgggggccataaccatgcttttaacggacagaaactttaatactactttctttgatcctgcaggggg
Porites_lobata_FJ423983          tttttggttatgccagtgatgatagggggatttgggaattggttgattccattatatattggggcacctgatatggctttcccacggcttaataacattagtttttggctgttgccccctgctttaatattgttattaggttctgcttttgttgaacaaggggcgggtaccggatgaacggtttatcctcctctatctagcattcaggcccattctggtggggcggtggatatggctatttttagtctccatttagctggggtgtcctcgattttgggtgcaatgaattttataacaactatatttaatatgagggcccctgggctaacgttgaatagaatgcccttatttgtgtggtctatcttgatcactgcttttttattattattgtctttgcccgtattagcgggggccataaccatgcttttaacggacagaaactttaatactactttctttgaccctgcaggggg
Porites_lutea_FJ423967           tttttggttatgccagtgatgatagggggatttgggaattggttggttccattatatattggggcacctgatatggctttcccacggcttaataacattagtttttggctgttgccccctgctttaatattgttattaggttctgcttttgttgaacaaggggcgggtaccggatgaacggtttatcctcctctatctagcattcaggcccattctggtggggcggtggatatggctatttttagtctccatttagctggggtgtcctcgattttgggtgcaatgaattttataacaactatatttaatatgagggcccctgggctaacgttgaatagaatgcccttatttgtgtggtctatcttgatcactgcttttttattattattgtctttgcccgtattagcgggggccataaccatgcttttaacggatagaaactttaatactactttctttgatcctgcaggggg
Porites_panamensis_FJ423990      tttttggttatgccagtaatgatagggggatttgggaattggttggttccattatatattggggcgcctgatatggcttttccacggcttaataacattagtttttggctgttaccccctgctttaatattgttattaggttctgcttttgtcgaacaaggagcgggtaccggatgaacggtttatcctcctctatctagcattcaggcccattctggcggggcggtggatatggctatttttagtctccacttagctggggcgtcctcgattttgggtgcaatgaattttataacaactatatttaatatgagggcccctgggctaacgttgaatagaatgcccttatttgtgtggtctatcttgatcactgcttttttattattattgtctttgcccgtattagcgggggccataaccatgcttttaacggatagaaactttaatactactttctttgatcccgcaggggg
Porites_randalli_FJ423966        tttttggttatgccagtgatgatagggggatttgggaattggttggttccattatatattggggcacctgatatggctttcccacggcttaataacattagtttttggctgttgccccctgctttaatattgttattaggttctgcttttgttgaacaaggggcgggtaccggatgaacggtttatcctcctctatctagcattcaggcccattctggtggggcggtggatatggctatttttagtctccatttagctggggtgtcctcgattttgggtgcaatgaattttataacaactatatttaatatgagggcccctgggctaacgttgaatagaatgcccttatttgtgtggtctatcttgatcactgcttttttattattattgtctttgcccgtattagcgggggccataaccatgcttttaacggatagaaactttaatactactttctttgatcctgcaggggg
Porites_rus_FJ423980             tttttggttatgccagtgatgatagggggatttgggaattggttgattccattatatattggggcacctgatatggctttcccacggcttaataacattagtttttggctgttgccccctgctttaatattgttattaggttctgcttttgttgaacaaggggcgggtaccggatgaacggtttatcctcctctatctagcattcaggcccattctggtggggcggtggatatggctatttttagtctccatttagctggggtgtcctcgattttgggtgcaatgaattttataacaactatatttaatatgagggcccctgggctaacgttgaatagaatgcccttatttgtgtggtctatcttgatcactgcttttttattattattgtctttgcccgtattagcgggggccataaccatgcttttaacggatagaaactttaatactactttctttgatcctgcaggggg
Porites_rus_FJ423993             tttttggttatgccagtgatgatagggggatttgggaattggttggttccattatatattggggcacctgatatggctttcccacggcttaataacattagtttttggctgttgccccctgctttaatattgttattaggttctgcttttgttgaacaaggggcgggtaccggatgaacggtttatcctcctctatctagcattcaggcccattctggtggggcggtggatatggctatttttagtctccatttagctggggtgtcctcgattttgggtgcaatgaattttataacaactatatttaatatgagggcccctgggctaacgttgaatagaatgcccttatttgtgtggtctatcttgatcactgcttttttattattattgtctttgcccgtattagcgggggccataaccatgcttttaacggatagaaactttaatactactttctttgatcctgcaggggg
Porites_solida_FJ423978          tttttggttatgccagtgatgatagggggatttgggaattggttggttccattatatattggggcacctgatatggctttcccacggcttaataacattagtttttggctgttgccccctgctttaatattgttattaggttctgcttttgttgaacaaggggcgggtaccggatgaacggtttatcctcctctatctagcattcaggcccattctggtggggcggtggatatggctatttttagtctccatttagctggggtgtcctcgattttgggtgcaatgaattttataacaactatatttaatatgagggcccctgggctaacgttgaatagaatgcccttatttgtgtggtctatcttgatcactgcttttttattattattgtctttgcccgtattagcgggggccataaccatgcttttaacggacagaaactttaatactactttctttgatcctgcaggggg
Porites_solida_FJ423962          tttttggttatgccagtgatgatagggggatttgggaattggttggttccattatatattggggcacctgatatggctttcccacggcttaataacattagtttttggctgttgccccctgctttaatattgttattaggttctgcttttgttgaacaaggggcgggtaccggatgaacggtttatcctcctctatctagcattcaggcccattctggtggggcggtggatatggctatttttagtctccatttagctggggtgtcctcgattttgggtgcaatgaattttataacaactatatttaatatgagggcccctgggctaacgttgaatagaatgcccttatttgtgtggtctatcttgatcactgcttttttattattattgtctttgcccgtattagcgggggccataaccatgcttttaacggacagaaactttaatactactttctttgatcctgcaggggg
Porites_sp_FJ423992              tttttggttatgccagtgatgatagggggatttgggaattggttggttccattatatattggggcacctgatatggctttcccacggcttaataacattagtttttggctgttgccccctgctttaatattgttattaggttctgcttttgttgaacaaggggcgggtaccggatgaacggtttatcctcctctatcaagcattcaggcccattctggtggggcggtggatatggctatttttagtctccatttagctggggtgtcctcgattttgggtgcaatgaattttataacaactatatttaatatgagggcccctgggctaacgttgaatagaatgcccttatttgtgtggtctatcttgatcactgcttttttattattattgtctttgcccgtattagcgggggccataaccatgcttttaacggatagaaactttaatactactttctttgatcctgcaggggg
Porites_sp_FJ423991              tttttggttatgccagtgatgatagggggatttgggaattggttggttccattatatattggggcacctgatatggctttcccacggcttaataacattagtttttggctgttgccccctgctttaatattgttattaggttctgcttttgttgaacaaggggngggnaccggatgaacggtttatccncctctatcaagcattcaggnccattctggtggggcggnggatatggctatttttantctccatttagctggggtgncctcnantttgggtgcaatgaantttataacaactatatttaatatgagggcccctgnnctaacgttgaatagaatgcccttanttgngtggtctatcttgatcactgcttttttattattattgnctttgcccgtattagcgggggccataaccatgcttttaacggatagaaactttaatactactttctttgatcctgcaggggg
	;
End;
