# Supplementary material for: A Phylogeny of the Family Poritidae (Cnidaria, Scleractinia) Based on Molecular and Morphological Analyses
Source: PLoS One. 2014 May 28;9(5):e98406. doi: 10.1371/journal.pone.0098406 (PMC4037213; doi:10.1371/journal.pone.0098406)
Supplement: Dataset S2 — Nexus data file of the ITS sequence alignments used for the analyses. (NXS) [file pone.0098406.s003.nxs]

#NEXUS
[ITS sequences]

BEGIN PAUP;
Lset  Base=equal  Nst=6  Rmat=(1.0000 1.8804 1.0000 1.0000 2.6716)  Rates=gamma  Shape=0.6187  Pinvar=0.4684;
END;

BEGIN DATA;
  DIMENSIONS NTAX=178 NCHAR=892;
  FORMAT DATATYPE=DNA
  GAP=-
  ;
MATRIX
[1] Porites_solida_FJ416504
ccgatgtg------------aaata-----tcc-aagg--ttaaaca-tc-att------
-aaccagtgtgaactg----tcaaacaactc-tttaggggtcggcaca------ggcgtg
--------tgtcgttaaatggcggata----------ggttccttc--------------
----cgccagccccg----ccattgtg----ttta----tgatatcacttt-caacgtta
---aagactgaga-----acgtatgta--------tcatgcatt---------------a
aatgtatga------gaaa--gaag-gaaa-gaaaaatg-agagacaacttttgacggtg
gatctcttggctcacgtatcgatgaagaacgcagccagctgcgatatgtagtgtgaattg
cagaattcagtgaatcattgaatctttgaacgcaaatggcgctcttgggttctcccagga
gcatgtctgtctgagtgtcggattttatcgaacgcactcgtg------actcatgtga-c
tcatgtgtgcggtattgaggt-gtcacg------gcgtgtt-------------------
--agc-atta----------gtatatcgccgtgtcccttgaag---gacagcagcattgg
actcgcattctctattg---------------------------------------aaac
ttgagtgcgaaggct-aaagataat-------a-ttttccttcg-----cccaaacatgc
aatagcagaaaca-------------aaatcc----------------------------
-----------aatc------aaagcggtgagtgacaataaac-atcaaatc
[2] Porites_solida_FJ416503
ccgatgtg------------aaata-----tcc-aagg--ttaaaca-tc-att------
-aaccagtgtgaactg----tgaaacaactc-tttaggggtcggcaca------ggcgtg
--------tgtcgttaaatggcggata----------ggttccttc--------------
----cgccagccccg----ccattgtg----ttta----tgatatcacttt-gaacgtta
---aagactgaga-----acgtatgta--------tcatgcatt---------------a
agtgtatga------gaaa--gaag-gaaa-gaaaaatg-agagacaacttttgacggtg
gatctcttggctcacgtatcgatgaagaacgcagccagctgcgatatgtagtgtgaattg
cagaattcagtgaatcattgaatctttgaacgcaaatggcgctcttgggttctcccagga
gcatgtctgtctgagtgtcggattttatcgaacgcactcgtg------actcatgtga-c
tcatgtgtgcggtattgaggt-gtcacg------gcgtgtt-------------------
--agc-atta----------gtaaatcgccgtgtcccttgaag---gacagcagcattgg
actcgcattctctattg---------------------------------------aaac
ttgagtgcgaaggct-aaagataat-------a-ttttccttcg-----cccaaacatgc
aatagcagaaaga-------------aaatcc----------------------------
-----------aatc------aaagcggtgacagacaataaac-atcaaacc
[3] Porites_lobata_AY320299
ccgatgtg------------aaaaa-----tcc-aagg--ttaaaca-tc-att------
-aaccagtgtgaactg----tgaaacaactc-tttaggggtcggcaca------ggcgtg
--------tgtcgttaaatggcggata----------ggttccttc--------------
----cgccagccccg----ccattgtg----ttta----tgatatcacttt-gaacgtta
---aagactgaga-----acgtatgta--------tcatgcatt---------------a
aatgtatga------gaaa--gaaa-gaaa-gaaaaatg-agagacaacttttgacggtg
gatctcttggctcacgtatcgatgaagaacgcagccagctgcgatatgtagtgtgaattg
cagaattcagtgaatcattgaatctttgaacgcaaatggcgctcttgggttctcccagga
gcatgtctgtctgagtgtcggattttatcgaacgcactcgtg------gctcatgtga-c
tcatgtgtgcggtattgaggt-gtcacg------gcgtgtt-------------------
--agc-atta----------gtaaatcgccgtgtcccttgaag---ggcagcagcattgg
actcgcattctctattg---------------------------------------aaac
ttgagtgcgaaggct-aaagataat-------a-ttttccttcg-----cccaaaaatcc
aatagcagaaaga-------------aaatcc----------------------------
-----------aatc------aaagcggtgacagacaataaac-atcaaatc
[4] Porites_lobata_AY320301
ccgatgtg------------aaaaa-----tcc-aagg--ttaaaca-tc-att------
-aaccagtgtgaactg----tgaaacaactc-tttaggggtcggcaca------ggcgtg
--------tgtcgttaaatggcggata----------ggttccttc--------------
----cgccagccccg----ccattgtg----ttta----tgatatcacttt-gaacgtta
---aagactgaga-----acgtatgta--------tcatgcatt---------------a
aatgtatga------gaaa--gaaa-gaaa-gaaaaatg-agagacaacttttgacggtg
gatctcttggctcacgtatcgatgaagaacgcagccagctgcgatatgtagtgtgaattg
cagaattcagtgaatcattgaatctttgaacgcaaatggcgctcctgggttctcccagga
gcatgtctgtctgagtgtcggattttatcgaacgcactcgtg------gctcatgtga-c
tcatgtgtgcggtattgaggt-gtcacg------gcgtgtt-------------------
--agc-atta----------gtaaatcgccgtgtcccttgaag---ggcagcagcattgg
actcgcattctctattg---------------------------------------aaac
ttgagtgcgaaggct-aaagataat-------a-ttttccttcg-----cccaaaaatcc
aatagcagaaaca-------------aaatcc----------------------------
-----------aatc------aaagcggtgacagacaataaac-atcaaatc
[5] Porites_lobata_AY320300
ccgatgtg------------aaaaa-----tcc-aagg--ttaaaca-tc-att------
-aaccagtgtgaactg----tgaaacaactc-tttaggggtcggcaca------ggcgtg
--------tgtcgttaaatggcggata----------ggttccttc--------------
----cgccagccccg----ccattgtg----ttta----ttatatcacttt-gaacgtta
---aagactgaga-----acgtatgta--------tcatgcatt---------------a
aatgtatga------gaaa--gaag-gaaa-gaaaaatg-agagacaacttttgacggtg
gatctcttggctcacgtatcgatgaagaacgcagccagctgcgatatgtagtgtgaattg
cagaattcagtgaatcattgaatctttgaacgcaaatggcgctcttgggttctcccagga
gcatgtctgtctgagtgtcggattttatcgaacgcactcgtg------gctcatgtga-c
tcatgtgtgcggtattgaggt-gtcacg------gcgtgtt-------------------
--agc-atta----------gtaaatcgccgtgtcccttgaag---ggcagcagcattgg
actcgcattctctattg---------------------------------------aaac
ttgagtgcgaaggct-aaagataat-------a-ttttccttcg-----cccaaaaatcc
aatagcagaaaca-------------aaatcc----------------------------
-----------aatc------aaagcggtgacagacaataaac-atcaaatc
[6] Porites_lobata_FJ416584
ccgangtg------------aagaa-----tcc-aagg--ttaaaca-tc-att------
-aaccagtgtgaactg----tgaaacaactc-tttaggggtcggcaca------ggcgtg
--------tgtcgttaaatggcggata----------ggttccttc--------------
----cgccagccccg----ccattgtg----ttta----tgatatcacttc-gaacgtta
---aagactgaga-----acgtatgta--------tcatgcatt---------------a
aatgtatga------gaaa--gaag-gaaa-gaaaaatg-agagacaacttttgacggtg
gatctcttggctcacgtatcgatgaagaacgcagccagctgcgatatgtagtgtgaattg
cagaattcagtgaatcattgaatctttgaacgcaaatggcgctcttgggttctcccagga
gcatgtctgtctgagtgtcggattttatcgaacgcactcgtg------gctcatgtga-c
tcatgtgtgcggtattgaggt-gtcacg------gcgtgtt-------------------
--agtaagcc----------ttaaatcgccgtgtcccttgaag---gacagcagcattgg
actcgcattctctattg---------------------------------------aaac
ttgagtgcgaaggct-aaagataat-------a-ttttccttcg-----cccaaacatgc
aatagcagaaaca-------------aaatcc----------------------------
-----------aatc------aaagcggtgacagacaat-aac-atcaaatc
[7] Porites_lobata_FJ416585
ccgatgtg------------aagaa-----tcc-aagg--ttaaaca-tc-att------
-aaccagagtgaactg----tgaaacaactc-tttaggggtcggcaca------ggcgtg
--------tgtcgttaaatggcggata----------ggttccttc--------------
----cgccagccccg----ccattgtg----ttta----tgatatcacttt-gaacgttt
---aagactgaga-----acgtatgta--------tcatgcatt---------------a
aatgtatga------gaaa--gaag-gaaa-gaaaaatg-agagacaacttttgacggtg
gatctcttggctcacgtatcgatgaagaacgcagccagctgcgatatgtagtgtgaattg
cagaattcagtgaatcattgaatctttgaacgcaaatggcgctcttgggttctcccagga
gcatgtctgtctgagtgtcggattttatcgaacgcactcgtg------a-----------
------gtgcggtattgaggt-gtcacg------gcgtgtt-----------tagcaa-g
caagcaagca----------ttaaatcgccgtgtcccttgaag---gacagcagcattgg
actcgcattctctattg---------------------------------------aaac
ttgagtgcgaaggct-aaagataat-------a-ttttccttcg-----cccaaacatgc
aatagcagaaaca-------------aaatcc----------------------------
-----------aatc------aaagcggtgagtggcaat-aac-atcaaatc
[8] Porites_lobata_FJ416583
ccgatgtg-----------aaagaa-----tcc-aagg--ttaaaca-tc-att------
-aaccagtgtgaactg----tgaaacaactc-tttaggggtcggcaca------ggcgtg
--------tgtcgntaaatggnggata----------ggttccttc--------------
----cgccngccccg----ccattgtg----ttta----tgatatcacttt-gaacgnnt
---aagactgana-----acgnatgta--------tcatgcatt---------------a
aatgtatga------gaaa--gaan-gaaa-gaaaaatg-agagacaacttttgacggtg
gatctcttggctcacgtatcgatgaagaacgcagccagctgcgatatgtagtgtgaattg
cagaattcagtgaatcattgaatctttgaacgcaaatggcgctcttgggttctcccagga
gcatgtctgtctgagtgtcggattttatcgaacgcactcgtg------a-----------
------gtgnggtattgaggn-gtcacg------gcgtgtn------------agcaa-g
caagcaagca----------ttaaatcgccgtgtcccttgnag---gacagcagnattgg
actcgcattctctattg---------------------------------------aaac
ttgngtgcganggct-aaagataat-------a-ttttccttcg-----cccaaacatgc
aatagcngaaaca-------------aaatcc----------------------------
-----------aatc------aaagcggtgagtgacaat-aac-atcaaatc
[9] Porites_duerdeni_FJ416572
ccgatgtg------------aaaaa-----tcc-aagg--ttaaaca-tc-att------
-aaccagtgtgaactg----tacaacaactc-tttaggggtcggcaca------ggcgtg
--------tgtcgttaaatggcggata----------ggttccttc--------------
----cgccagccccg----ccattgtg----ttta----ttatatcacttt-gaacgtta
---aagactgaga-----ac-tatgta--------tcatgcatt---------------a
aatgtatga------gaaa--gaag-gaaa-gaaaaatg-agagacaacttttgacggtg
gatctcttggctcacgtatcgatgaagaacgcagccagctgcgatatgtagtgtgaattg
cagaattcagtgaatcattgaatctttgaacgcaaatggcgctcttgggttctcccagga
gcatgtctgtctgagtgtcggattttatcgaacgcactcgtg------a-----------
------gtgcggtattgaggt-gtcacg------gcgtgtt----------------a-g
caagcaagca----------ttaaatcgccgtgtcccttgaag---gacagcagcattgg
actcgcattctctattg---------------------------------------aaac
ttgagtgcgaaggct-aaagataat-------a-ttttccttcg-----cccaaacatgc
aatagcagaaaca-------------aagtcc----------------------------
-----------aatc------aaagcggtgacagacaataaac-atcaaatc
[10] Porites_duerdeni_FJ416573
ccgatgtg------------aaaaa-----tcc-aagg--ttaaaca-tc-att------
-aaccagtgtgaactg----tacaacaactc-tttaggggtcggcaca------ggcgtg
--------tgtcgttaaatggcggata----------ggttccttc--------------
----cgccagccccg----ccattgtg----ttta----ttatatcacttt-gaacgtta
---aagactgaga-----ac-tatgta--------tcatgcatt---------------a
aatgtatga------gaaa--gaag-gaaa-gaaaaatg-agagacaacttttgacggtg
gatctcttggctcacgtatcgatgaagaacgcagccagctgcgatatgtagtgtgaattg
cagaattcagtgaatcattgaatctttgaacgcaaatggcgctcttgggttctcccagga
gcatgtctgtctgagtgtcggattttatcgaacgcactcgtg------a-----------
------gtgcggtattgaggt-gtcacg------gcgtgtt----------------a-g
caagcaagca----------ttaaatcgccgtgtcccttgaag---gacagcagcattgg
actcgcattctctattg---------------------------------------aaac
ttgagtgcgaaggct-aaagataat-------a-ttttccttcg-----cccaaacatgc
aatagcagaaaca-------------aagtcc----------------------------
-----------aatc------aaagcggtgacagacaataaac-atcaaatc
[11] Porites_cylindrica_FJ416527
ccgatgtg------------aaaaa-----tcc-aagg--ttaaaca-tc-att------
-aaccagtgtgaattg----tacaacaactc-tttaggggtcggcaca------ggcgtg
--------tgtcgttaaatggcggata----------ggttccttc--------------
----tgccagccccg----ccattgtg----ttta----tgatatcacttt-gaacgttt
---aagactgaga-----acgtatgta--------tcatgcatg---------------a
aatgtatga------gaaa--gaag-gaaa-gaaaaatg-agagacaacttttgacggtg
gatctcttggctcacgtatcgatgaagaacgcagccagctgcgatatgtagtgtgaattg
cagaattcagtgaatcattgaatctttgaacgcaaatggcgctcttgggttctcccagga
gcatgtctgtctgagtgtcggattttatcgaacgcactcgtg------a-----------
------gtgcggtattgaggt-gtcacg------gcgtgtt----------------a-g
caagcaagca----------ttaaatcgccgtgtcccttgaag---gacagcagcattgg
actcgcattctctattg---------------------------------------aaac
ttgagtgcgaaggct-aaagataat-------a-ttttccttcg-----cccaaacatgc
aatagcagaaaca-------------aaatcc----------------------------
-----------aatc------aaagcggtgacagagaataaac-atcaaatc
[12] Porites_cylindrica_FJ416594
ccgatgtg------------aaaaa-----tcc-aagg--ttaaaca-tc-att------
-aaccagtgtgaactg----tacaacaactc-tttaggggtcggcaca------ggcgtg
--------tgtcgttaaatggcggata----------ggttccttc--------------
----cgccagccccg----ccattgtg----ttta----tgatatcacttt-gaacgttt
---aagactgaga-----acgtatgta--------tcatgcatg---------------a
aatgtatga------gaag--gaag-gaaa-gaaaaatg-agagacaacttttgacggtg
gatctcttggctcacgtatcgatgaagaacgcagccagctgcgatatgtagtgtgaattg
cagaattcagtgaatcattgaatctttgaacgcaaatggcgctcttgggttctcccagga
gcatgtctgtctgagtgtcggattttatcgaacgcactcgtg------a-----------
------gtgcggtattgaggt-gtcacg------gcgtgtt----------------a-g
caagcaagca----------ttaaatcgccgtgtcccttgaag---gacagcagcattgg
actcgcattctctattg---------------------------------------aaac
ttgagtgcgaagnct-aaagataat-------a-ttttccttcg-----cccaaacatgc
aatagcagaaaca-------------aaatcc----------------------------
-----------aatc------aaagcggtgacagagaataaac-atcaaatc
[13] Porites_solida_FJ416574
ccgatgtg-----------aaagaa-----tcc-aagg--ttaaaca-tc-att------
-aaccagtgtgaactg----tgaaacaactc-tttaggggtcggcaca------ggcgtg
--------tgtcgttaaatggcggata----------ggttccttc--------------
----cgccagccccg----ccattgtg----ttta----tgatatcacttt-gaacgtta
---aagactgaga-----acgtatgta--------tcatgcatt---------------a
aatgtatga------gaaa--gaag-gaaa-gaaaaatg-agagacaacttttgacggtg
gatctcttggctcacgtatcgatgaagaacgcagccagctgcgatatgtagtgtgaattg
cagaattcagtgaatcattgaatctttgaacgcaaatggcgctcttgggttctcccagga
gcatgtctgtctgagtgtcggattttatcgaacgcactcgtg------a-----------
------gtgcggtattgaggt-gtcacg------gcgtgtt------------agcaa-g
caagcaagca----------ttaaatcgccgtgtcccttgaag---gacagcagcattgg
actcgcattctctattg---------------------------------------aaac
ttgagtgcgaaggct-aaagataat-------a-ttttccttcg-----cccaaacatgc
aatagcagaaaca-------------aaatcc----------------------------
-----------aatc------aaagcggtggcngacaataaac-atcaaatc
[14] Porites_compressa_FJ416557
ccgatgtg------------aaaga-----atc-cag-----taaca-tc-att------
-aaccagtgtgaactg----tgaaacaactc-tttaggggtcggcaca------ggcgtg
--------tgtcgttaaatggcggata----------ggttccttc--------------
----cgccagccccg----ccattgtg----ttta----tgatatcacttt-gaacgttt
---aagactgaga-----acgtatgta--------tcatgcatt---------------a
aatgtatga------g-aa--gaag-gaaa-gaaaaatg-agagacaacttttgacggtg
gatctcttggctcacgtatcgatgaagaacgcagcc-gctgcgatatgtagtgtgaattg
cagaattcagtgaatcattgaatctttgaacgcaaatggcgctcttgggttctcccagga
gcatgtctgtctgagtgtcggattttatcgaacgcactcgtg------a-----------
------gtgcggtattgaggt-gtcacg------gcgtgtt------------agcaa-g
caagcaagca----------ttaaatcgccgtgtcccttgaag---gacagcagcattgg
actcgcattctctattg---------------------------------------aaac
ttgagtgcgaaggct-aaagataat-------a-ttttccttcg-----ctcaaacatgc
aatagcagaa--c-------------aaatcc----------------------------
-----------aatc------aaagc-gtgagtgacaat-aac-atcaaatc
[15] Porites_compressa_FJ416581
ccgatgtg-----------aaagaa-----tcc-aagg--ttaaaca-tc-att------
-aaccagtgtgaactg----tgaaacaactc-tttaggggtcggcaca------ggcgtg
--------tgtcgttaaatggcggata----------ggttccttc--------------
----cgccagccccg----ccattgtg----ttta----tgatatcacttt-gaacgtta
---aagactgaga-----acgtatgta--------tcatgcatt---------------a
aatgtatga------gaaa--gaag-gaaa-gaaaaatg-agagacaacttttgacggtg
gatctcttggctcacgtatcgatgaagaacgcagccagctgcgatatgtagtgtgaattg
cagaattcagtgaatcattgaatctttgaacgcaaatggcgctcttgggttctcccagga
gcatgtctgtctgagtgtcggattttatcgaacgcactcgtg------a-----------
------gtgcggtattgaggt-gtcacg------gcgtgtt--------agcaagcaa-g
caagcaagca----------ttaaatcgccgtgtcccttgaag---gacagcagcattgg
actcgcattctctattg---------------------------------------aaac
ttgagtgcgaaggct-aaagataat-------a-ttttccttcg-----cccaaacatgc
aatagcagaaaca-------------aaatcc----------------------------
-----------aatc------aaagcggtggcagagaataaac-atcaaatc
[16] Porites_annae_FJ416565
ccgatgtg------------aaaaa-----tcc-aagg--ttaaaca-tc-att------
-aaccagtgtgaactg----tgaaacaactc-tttaggggtcggcaca------ggcgtg
--------tgtcgttaaatggcggata----------ggttccttc--------------
----cgccagccccg----ccattgtg----ttta----tgatatcacttt-gaacgtta
---aagactgaga-----acgtatgta--------tcatgcatt---------------c
aatgtatga------gaaa--gaag-gaaa-gaaaaatg-agagacaacttttgacggtg
gatctcttggctcacgtatcgatgaagaacgcagccagctgcgatatgtagtgtgaattg
cagaattcagtgaatcattgaatctttgaacgcaaatggcgctcttgggttctcccagga
gcatgtctgtctgagtgtcggattttatcgaacgcactcgtg------actcatgtga-c
tcatgtgtgcggtattgaggt-gtcacg------gcgtgtt-------------------
--ggcaagca----------ttaaatcgccgtgtcccttgaag---gacagcagcattgg
actcgcattctctattg---------------------------------------aaac
ttgagtgcgaaggct-aaagataat-------a-ttttccttcg-----cccaaacatgc
aatagcagaaaga-------------aaatcc----------------------------
-----------aatc------aaagcggtgacagacaataaac-atcaaatc
[17] Porites_annae_FJ416564
ccgatgtg-----------aaagaa-----tcc-aagg--ttaaaca-tc-att------
-aaccagtgtgaactg----tgaaacaactc-tttaggggtcggcaca------ggcgtg
--------tgtcgttaaatggcggata----------ggttccttc--------------
----cgccagccccg----ccattgtg----ttta----tgatatcacttt-gaacgtta
---aagactgaga-----acgtatgta--------tcatgcatt---------------a
aatgtatga------gaaa--gaag-gaaa-gaaaaatg-agagacaacttttgacggtg
gatctcttggctcacgtatcgatgaagaacgcagccagctgcgatatgtagtgtgaattg
cagaattcagtgaatcattgaatctttgaacgcaaatggcgctcttgggttctcccagga
gcatgtctgtctgagtgtcggattttatcgaacgcactcgtg------a-----------
------gtgcggtattgaggt-gtcacg------gcgtgttagcaagcaagcaagcaa-g
caagcaagca----------ttaaatcgccgtgtcccttgaag---gacagcagcattgg
actcgcattctctattg---------------------------------------aaac
ttgagtgcgaaggct-aaagataat-------a-ttttccttcg-----cccaaacatgc
aatagcagaaaga-------------aaatcc----------------------------
-----------aatc------aaagcggtgacagacaataaac-atcaaatc
[18] Porites_annae_FJ416513
ccgatgtg-----------aaagaa-----tcc-aagg--ttaaaca-tc-attaac---
caaccagtgtgaactg----tcgaacaactc-tttaggggtcggcaca------ggcgtg
--------tatcgttaaatggcggata----------ggttccttc--------------
----cgccagccccg----ccatcgtg----ttta----ttatatcacttt-gaacgtga
---aagactgaga-----aggtatgta--------tcatgcatt---------------a
aatgtat----------------ga-gaaa-gaaaaatg-agagacaacttttgacggtg
gatctcttggctcacgtatcgatgaagaacgcagccagctgcgatatgtagtgtgaattg
cagaattcagtgaatcattgaatctttgaacgcaaatggcgctcttgggttctcccagga
gcatgtctgtctgagtgtcggattttatcgaacgcgcatg--------acttgactga--
-gtcgtgtgcggtattgaggt-gtcacg------gcgtgtt-------------------
------aaag----------ttgaatcgccgtgtcccttgaag---ggcagcagcattgg
actcgcattctctatgg---------------------------------------aaac
ttgagtgcgaaggct-aaagatact-------a-ttttccttcg-----cccaaaaaacc
aatagcagacg-----------------gtcccaatagct-----------------gag
ac---------aaac------aaagcggtgacaataaacatcc-aaaaaatc
[19] Porites_annae_FJ416514
ccgatgtg-----------aaagaa-----tcc-aagg--ttaaaca-tc-attaac---
caaccagtgtgaactg----tcgaacaactc-tttaggggtcggcaca------ggcgtg
--------tgtcgttaaatggcggata----------ggttccttc--------------
----cgccagccccg----ccatcgtg----ttta----ttatatcacttt-gaacgtga
---aagactgaga-----acgtatgta--------tcatgcatt---------------a
aatgtat----------------ga-gaaa-gaaaaatgaagagacaacttttgacggtg
gatctcttggctcacgtatcgatgaagaacgcagccagctgcgatatgtagtgtgaattg
cagaattcagtgaatcattgaatctttgaacgcaaatggcgctcttgggttctcccagga
gcatgtctgtctgagtgtcggattttatcgaacgcgcatg--------acttgactga--
-ctcgtgtgcggtattgaggt-gtcacg------gcgtgtt-------------------
------aaag----------ttgaatcgccgtgtcccttgaag---ggcagcagcattgg
actcgcattctctattg---------------------------------------aaac
ttgagtgcgaaggct-aaagataat-------a-ttttccttcg-----cccaaaaaacc
aatagcagacg-----------------gtcccaatagct-----------------gag
ac---------aaac------aaagcggtgacaataaatatccaaaaaaatc
[20] Porites_annae_FJ416515
ccgatgtg-----------aaagaa-----tcc-aagg--ttaaaca-tc-attaac---
caaccagtgtgaactg----tcgaacaactc-tttaggggtcggcaca------ggcgtg
--------tgtcgttaaatggcggata----------ggttccttc--------------
----cgccagccccg----ccatcgtg----ttta----ttatatcacttt-gaacgtga
---aagactgaga-----acgtatgta--------tcatgcatt---------------a
aatgtat----------------ga-gaaa-gaaaaatgaagagacaacttttgacggtg
gatctcttggctcacgtatcgatgaagaacgcagccagctgcgatatgtagtgtgaattg
cagaattcagtgaatcattgaatctttgaacgcaaatggcgctcttgggttctcccagga
gcatgtctgtctgagtgtcggattttatcgaacgcgcatg--------acttgactga--
-ctcgtgtgcggtattgaggt-gtcacg------gcgtgtt-------------------
------aaag----------ttgaatcgccgtgtcccttgaag---ggcagcagcattgg
actcgcattctctattg---------------------------------------aaac
ttgagtgcgaaggct-aaagataat-------a-ttttccttcg-----cccaaaaaacc
aatagcagacg-----------------gtcccaatagct-----------------gag
ac---------aaac------aaagcggtgacaataaatatcc-aaaaaatc
[21] Porites_sp_AY320292
ccgatgtg-----------aaagaa-----tcc-aagg--ttaaaca-tc-attaac---
caaccagtgtgaactg----tcgaacaactc-tttaggggtcggcaca------ggcgtg
--------tgtcgttaaatggcggata----------ggttccttc--------------
----cgccagccccg----ccatcgtg----ttta----ttatatcacttt-gaacgtga
---aagactgaga-----acgtatgta--------tcatgcatt---------------a
aatgtat----------------ga-gaaa-gaaaaatg-agagacaacttttgacggtg
gatctcttggctcacgtatcgatgaagaacgcagccagctgcgatatgtagtgtgaattg
cagaattcagtgaatcattgaatctttgaacgcaaatggcgctcttgggttctcccagga
gcatgtctgtctgagtgtcggattttatcgaacgcgcatg--------acttgactga--
-ctcgtgtgcggtattgaggt-gtcacg------gcgtgtt-------------------
------aaag----------ttgaatcgccgtgtcccttgaag---ggcagcagcattgg
actcgcattctctattg---------------------------------------aaac
ttgagtgcgaaggct-aaagatact-------a-ttttccttcg-----cccaaaaaacc
aatagcagacg-----------------gtcccaatagct-----------------gag
ac---------aaag------aaagcggtgacaataaatatccaaaaaaatc
[22] Porites_sp_AY320293
ccgatgtg-----------aaagaa-----tcc-aagg--ttaaaca-tc-attaac---
caaccagtgtgaactg----tcgaacaactc-tttaggggtcggcaca------ggcgtg
--------tgtcgttaaatggcggata----------ggttccttc--------------
----cgccagccccg----ccatcgtg----ttta----ttatatcacttt-gaacgtga
---aagactgaga-----acgtatgta--------tcatgcatt---------------a
aatgtat----------------ga-gaaa-gaaaaatg-agagacaacttttgacggtg
gatctcttggctcacgtatcgatgaagaacgcagccagctgcgatatgtagtgtgaattg
cagaattcagtgaatcattgaatctttgaacgcaaatggcgctcttgggttctcccagga
gcatgtctgtctgagtgtcggattttatcgaacgcgcatg--------acttgactga--
-ctcgtgtgcggtattgaggt-gtcacg------gcgtgtt-------------------
------aaag----------ttgaatcgccgtgtcccttgaag---ggcagcagcattgg
actcgcattctctattg---------------------------------------aaac
ttgagtgcgaaggct-aaagataat-------a-ttttccttcg-----cccaaaaaacc
aatagcagacg-----------------gtcccaatagct-----------------gag
ac---------aaag------aaagcggtgacaataaatatccaaaaaaatc
[23] Porites_sp_AY320295
ccgatgtg-----------aaagaa-----tcc-aagg--ttaaaca-tc-attaac---
caaccagtgtgaactg----tcgaacaactc-tttaggggtcggcaca------ggcgtg
--------tgtcgttaaatggcggata----------ggttccttc--------------
----cgccagccccg----ccatcgtg----ttta----ttatatcacttt-gaacgtga
---aagactgaga-----acgtatgta--------tcatgcatt---------------a
aatgtat----------------ga-gaaa-gaaaaatg-agagacaacttttgacggtg
gatctcttggctcacgtatcgatgaagaacgcagccagctgcgatatgtagtgtgaattg
cagaattcagtgaatcattgaatctttgaacgcaaatggcgctcttgggttctcccagga
gcatgtctgtctgagtgtcggattttatcgaacgcgcatg--------acttgactga--
-ctcgtgtgcggtattgaggt-gtcacg------gcgtgtt-------------------
------aaag----------ttgaatcgccgtgtcccttgaag---ggcagcagcattgg
actcgcattctctattg---------------------------------------aaac
ttgagtgcgaaggct-aaagatact-------a-ttttccttcg-----cccaaaaaacc
aatagcagacg-----------------gtcccaatagct-----------------gag
ac---------aaag------aaagcggtgacaataaatatccaaaaaaatc
[24] Porites_sp_AY320291
ccgatgtg-----------aaagaa-----tcc-aagg--ttaaaca-tc-attaac---
caaccagtgtgaactg----tcgaacaactc-tttaggggtcggcaca------ggcgtg
--------tgtcgttaaatggcggata----------ggttccttc--------------
----cgccagccccg----ccatcgtg----ttta----ttatatcacttt-gaacgtga
---aagactgaga-----aggtatgta--------tcatgcatt---------------a
aatgtatga------gaac--gaga-gaac-gaaaaatg-agagacaacttttgacggtg
gatctcttggctcacgtatcgatgaagaacgcagccagctgcgatatgtagtgtgaattg
cagaattcagtgaatcattgaatctttgaacgcaaatggcgctcttgggttctcccagga
gcatgtctgtctgagtgtcggattttatcgaacgcgcatg--------acttgactga--
-ctcgtgtgcggtattgaggt-gtcacg------gcgtgtt-------------------
------aaag----------ttgaatcgccgtgtcccttgaag---ggcagcagcattgg
actcgcattctctattg---------------------------------------aaac
ttgagtgcgaaggct-aaagatact-------a-ttttccttcg-----cccaaaaaacc
aatagcagacg-----------------gtcccaatagct-----------------gag
ac---------aaag------aaagcggtgacaataaatatccaaaaaaatc
[25] Porites_evermanni_FJ416590
ccgatgtg-----------aaagaa-----tcc-aggt--ttaaaca-tc-attaac---
caaccagtgtgaactg----tcgaacaactc-tttaggggtcggcaca------ggcgtg
--------tgtcgttaaatggcggata----------ggttccttc--------------
----cgccagccccg----ccatcgtg----ttta----ttatatcacttt-gaacgtga
---aagactgaga-----aggtatgta--------tcatgcatt---------------a
aatgtatga------gaac--gaga-gaac-gaaaaatg-agagacaacttttgacggtg
gatctcttggctcacgtatcgatgaagaacgcagccagctgcgatatgtagtgtgaattg
cagaattcagtgaatcattgaatctttgaacgcaaatggcgctcttgggttctcccagga
gcatgtctgtctgagtgtcggattttatcgaacgcgcatg--------acttgactga--
-ctcgtgtgcggtattgaggt-gtcacg------gcgtgtt-------------------
------aaag----------ttgaatcgccgtgtcccttgaag---ggcagcagcattgg
actcgcattctctatgg---------------------------------------aaac
ttgagtgcgaaggct-aaagatact-------a-ttttccttcg-----cccaaaaaacc
aatagcagacg-----------------atcccaatagct-----------------gag
ac---------aaac------aaagcggtgncantaaacatcc-aaaaaatc
[26] Porites_evermanni_FJ416587
ccgatgtg-----------aaagaa-----tcc-aagg--ttaaaca-tc-attaac---
caaccagtgtgaactg----tcgaacaactc-tttaggggtcggcaca------ggcgtg
--------tgtcgttaaatggcggata----------ggttccttc--------------
----cgccagccccg----ccatcgtg----ttta----ctatatcacttt-gaacgtga
---aagactgaga-----acgtatgta--------tcatgcatt---------------a
aatgtatga------gaac--gaga-gaac-gaaaaatg-agagacaacttttgacggtg
gatctcttggctcacgtatcgatgaagaacgcagccagctgcgatatgtagtgtgaattg
cagaattcagtgaatcattgaatctttgaacgcaaatggcgctcttgggttctcccagga
gcatgtctgtctgagtgtcggattttatcgaacgcgcatg--------acttgactga--
-ctcgtgtgcggtattgaggt-gtcacg------gcgtgtt-------------------
------aaag----------ttgaatcgccgtgtcccttgaag---ggcagcagcattgg
actcgcattctctatng---------------------------------------aaac
ttgagtgcgaaggct-aaagataat-------a-ttttccttcg-----cccaaaaaacc
aatagcagacg-----------------gtcccaatagct-----------------gag
ac---------aaac------aaagcggtgacaa-----atcccananaatc
[27] Porites_evermanni_FJ416586
ccgatgtg-----------aaag-------tcc-aagg--ttaaaca-tc-attaac---
caaccagtgtgaactg----tcgaacaactc-tttaggggtcggcaca------ggcgtg
--------tgtcgttaaatggcggata----------ggttccttc--------------
----cgccagccccg----ccatcgtg----ttta----ttatatcacttt-gaacgtga
---aagactgaga-----acgtatgta--------tcatgcatt---------------a
aatgtatga------gaacgagaga-gaac-gaaaaatg-agagacaacttttgacggtg
gatctcttggctcacgtatcgatgaagaacgcagccagctgcgatatgtagtgtgaattg
cagaattcagtgaatcattgaatctttgaacgcaaatggcgctcttgggttctcccagga
gcatgtctgtctgagtgtcggattttatcgaacgcgcatg--------acttgactga--
-ctcgtgtgcggtattgaggt-gtcacg------gcgtgtt-------------------
------aaag----------ttgaatcgccgtgtcccttgaag---ggcagcagcattgg
actcgcattctctatgg---------------------------------------aaac
ttgagtgcgaaggct-aaagataat-------a-ttttccttcg-----cccaaaaaacc
aatagcagacg-----------------gtcccaatagct-----------------gag
ac---------aaac------aaagcggtgacaataaatatccaaaaaaatc
[28] Porites_evermanni_FJ416588
ccgatgtg-----------aagaa-------tc-cagg--ttaaaca-tc-attaac---
caaccagtgtgaactg----tcgaacaactc-tttaggggtcggcaca------ggcgtg
--------tgtcgttaaatggcggata----------ggttccttc--------------
----cgccagccccg----ccatcgtg----ttta----ctatatcacttt-gaacgtga
---aagactgaga-----acgtatgta--------tcatgcatt---------------a
aatgtatga------gaac--gaga-gaac-gaaaaatg-agagacaacttttgacggtg
gatctcttggctcacgtatcgatgaagaacgcagccagctgcgatatgtagtgtgaattg
cagaattcagtgaatcattgaatctttgaacgcaaatggcgctcttgggttctcccagga
gcatgtctgtctgagtgtcggattttatcgaacgcgcatg--------acttgactga--
-gtcgtgtgcggtattgaggt-gtcacg------gcgtgtt-------------------
------aaag----------ttgaatcgccgtgtcccttgaag---ggcagcagcattgg
actcgcattctctattg---------------------------------------aaac
ttgagtgcgaaggct-aaagataat-------a-ttttccttcg-----cccaaaaaacc
aatagcagacg-----------------gtcccaatagct-----------------gag
ac---------aaac-----aaaagcggtggcaa-----atccaaaaaaatc
[29] Porites_evermanni_FJ416589
ccgatgtg-----------aaaga------tcc-cagg--ttaaaca-tc-attaac---
caaccagtgtgaactg----tcgaacaactc-tttaggggtcggcaca------ggcgtg
--------tgtcgttaaatggcggata---------gggttccttc--------------
----cgccagccccg----ccatcgtg----ttta----ctatatcacttt-gaacgtga
---aagactgaga-----acgtatgta--------tcatgcatt---------------a
aatgtatga------gaac--gaga-gaac-gaaaaatg-agagacaacttttgatggtg
gatctcttggctcacgtatcgatgaagaacgcagccagctgcgatatgtagtgtgaattg
cagaattcagtgaatcattgaatctttgaacgcaaatggcgctcttgggttctcccagga
gcatgtctgtctgagtgtcggattttatcgaacgcgcatg--------acttgactga--
-gtcgtgtgcggtattgaggt-gtcacg------gcgtgtt-------------------
------aaag----------ttgaatcgccgtgtcccttgaag---ggcagcagcattgg
actcgcattctctattg---------------------------------------aaac
ttgagtgcgaaggct-aaagataat-------a-ttttccttcg-----cccaaaaaacc
aatagcagacg-----------------gtcccaatagct-----------------gag
ac---------aagc------aaagcggtgncaa-----anatcaaaaaatc
[30] Porites_rus_FJ416576
ccgatgtg-----------aaaaaa-----tcc-aagg--ttaaaca-tc-att------
-aaccagtgtgaactg----tcaaacaactc-tttaggggtcggcaca------ggcgtg
--------tgtcgttaaatggcggata----------ggttccttc--------------
----cgccagccccg----ccattgtg----ttta----ttatatcacttt-gaacgtga
---aagactgaga-----aggtatgta--------tcatgcatg---------------a
aatgtatgagaa--cgaac--gaaa-gaaa-gaaaaatg-agagacaacttttgacggtg
gatctcttggctcacgtatcgatgaagaacgcagccagctgcgatatgtagtgtgaattg
cagaattcagtgaatcattgaatctttgaacgcaaatggcgctcttgggttctcccagga
gcatgtctgtctgagtgtcggattttatcgaacgcacatg--------acttgactga--
-ctcgtgtgcggtattgaggt-gtcacg------gcgtgct-------------------
------aaagt-------tttttaatcgccgtgtcccttgaag---ggcagcagcattgg
actcgcattctctatgg---------------------------------------aaac
ttgagtgcgaaggct-aaagataac-------a-ttttccttcg-----cccaaaaatcc
aatagcaggaca----------------gtcc---ttgctgaga-------------gag
ac---------aaac------aaagcggtgacaataaatatg---aaaaatc
[31] Porites_rus_AY458057
ccgatgtg------------aaaaa-----tcc-aagg--ttaaaca-tc-att------
-aagcagtgtgaactg----tcaaacaactc-tttaggggtcggcaca------ggcgtg
--------tgtcgttaaatgacggata----------ggttccttc--------------
----cgccagccccg----ccattgtg----ttta----ttatatcacttt-gaacgtga
---aagactgaga-----aggtatgta--------tcatgcatg---------------a
aatgtatgagaa--cgaac--gaaa-gaaa-gaaaaatg-agagacaacttttgacggtg
gatctcttggctcacgtatcgatgaagaacgcagccagctgcgatatgtagtgtgaattg
cagaattcagtgaatcattgaatctttgaacgcaaatggcgctcttgggttctcccagga
gcatgtctgtctgagtgtcggattttatcgaacgcgcatg--------acttgactga--
-ctcgtgtgcggtattgaggt-gtcacg------gcgtgtt-------------------
------aaag----------tttaatcgccgtgtcccttgaag---ggcagcagcattgg
actcgcattctctattg---------------------------------------aaac
ttgagtgcgaaggct-aaagataat-------a-ttttccttcg-----cccaaaaatcc
aatagcaggaca----------------gtcc---ttgct-----------------gag
ac---------aaag------aaagcggtgacaataaatatc---aaaaatc
[32] Porites_rus_AY458058
ccgatgtg------------aaaaa-----tcc-aagg--ttaaaca-tc-att------
-aagcagtgtgaactg----tcaaacaactc-tttaggggtcggcaca------ggcgtg
--------tgtcgttaaatgacggata----------ggttccttc--------------
----cgccagccccg----ccattgtg----ttta----ttatatcacttt-gaacgtga
---aagactgaga-----aggtatgta--------tcatgcatg---------------a
aatgtatgagaa--cgaac--gaaa-gaaa-gaaaaatg-agagacaacttttgacggtg
gatctcttggctcacgtatcgatgaagaacgcagccagctgcgatatgtagtgtgaattg
cagaattcagtgaatcattgaatctttgaacgcaaatggcgctcttgggttctcccagga
gcatgtctgtctgagtgtcggattttatcgaacgcgcatg--------acttgactga--
-ctcgtgtgcggtattgaggt-gtcacg------gcgtgtt-------------------
------aaag----------tttaatcgccgtgtcccttgaag---ggcagcagcattgg
actcgcattctctattg---------------------------------------aaac
ttgagtgcgaaggct-aaagataat-------a-ttttccttcg-----cccaaaaatcc
aatagcaggaca----------------gtcc---ttgct-----------------gag
ac---------aaag------aaagcggtgacaataaatatc---aaaaatc
[33] Porites_lutea_FJ416523
ccgatatg------------aaaaa-----tcc-aagg--ttaaaca-ac-attaac---
caaccagtgtgaactg----tccaacaactc-tttaggggtcggcaca------ggcgtg
--------tgtcgttaaatggcggata----------ggttccttc--------------
----cgccagccccg----ccattgtg----tttg----tcatatcacttt-gaacgtta
---aagactgaga-----acgta------------tcatgcatt---------------a
taagcatga------------gaga-gaaa-ggaaaatg-agagacaacttttgacggtg
gatctcttggctcacgtatcgatgaagaacgcagccagctgcgatatgtagtgtgaattg
cagaattcagtgaatcattgaatctttgaacgcaaatggcgctcttgggttctcccagga
gcatgtctgtctgagtgtcggattttatcgaacgcattcgtg------act--catga--
-ctcgtgtgcggtattgaggt-gtcacg------gcgtgtt------------a------
----aactta----------aataatcgccgtgtcccttgaag---ggcagcagcattgg
actcgcattctctattg---------------------------------------aaac
ttgagtgcgaaggct-aaagataac-------a-ttttccttcg-----cccaaaaatcc
aatatgagtaagta---------agacagtcc---ttgct-----------------gaa
acaaac-----aaac------aaagcggtgacaaa----------tcaaatc
[34] Porites_lutea_FJ416525
ccgatatg------------aaaaa-----tcc-aagg--ttaaaca-ac-attaac---
caaccagtgtgaactg----tccaacaactc-tttaggggtcggcaca------ggcgtg
--------tgtcgttaaatggcggata----------ggttccttc--------------
----cgccagccccg----ccattgtg----tttg----tcatatcacttt-gaacgtta
---aagactgaga-----acgta------------tcatgcatt---------------a
taagcatga------------gaga-gaaa-ggaaaatg-agagacaacttttgacggtg
gatctcttggctcacatatcgatgaagaacgcagccagctgcgatatgtagtgtgaattg
cagaattcagtgaatcattgaatctttgaacgcaaatggcgctcttgggttctcccagga
gcatgtctgtctgagtgtcggattttatcgaacgcattcgtg------act--catga--
-ctcgtgtgcggtattgaggt-gtcacg------gcgtgtt------------a------
----aactta----------aataatcgccgtgtcccttgaag---ggcagcagcattgg
actcgcattctctattg---------------------------------------aaac
ttgagtgcgaaggct-aaagataac-------a-ttttccttcg-----cccaaaaatcc
aatatgagtaagta---------agacagtcc---ttgct-----------------gaa
acaaac-----aaac------aaagcggtgacaaa----------tcaaatc
[35] Porites_lutea_FJ416526
ccgatatg------------aaaaa-----tcc-aagg--ttaaaca-ac-attaac---
caaccagtgtgaactg----tccaacaactc-tttaggggtcggcaca------ggcgtg
--------tgtcgttaaatggcggata----------ggttccttc--------------
----cgccagccccg----ccattgtg----ttta----tcatatcacttt-gaacgtta
---aagactgaga-----acgta------------tcatgcatt---------------a
taagcatga------------gaga-gaaa-ggaaaatg-agagacaacttttgacggtg
gatctcttggctcacgtatcgatgaagaacgcagccagctgcgatatgtagtgtgaattg
cagaattcagtgaatcattgaatctttgaacgcaaatggcgctcttgggttctcccagga
gcatgtctgtctgagtgtcggattttatcgaacgcattcgtg------act--catga--
-ctcgtgtgcggtattgaggt-gtcacg------gcgtgtt------------a------
----aactta----------aataatcgccgtgtcccttgaag---ggcagcagcattgg
actcgcattctctattg---------------------------------------aaac
ttgagtgcgaaggct-aaagatagc-------a-ttttccttcg-----cccaaaaatcc
aatatgagtaagta---------agacagtcc---ttgct-----------------gaa
acaaac-----aaac------aaagcggtgacaaa----------tcaaatc
[36] Porites_lutea_FJ416524
ccgatatg------------aaaaa-----tcc-aagg--ttaaaca-ac-attaac---
caaccagtgtgaactg----tccaacaactc-tttaggggtcggcaca------ggcgtg
--------tgtcgttaaatggcggata----------ggttccttc--------------
----cgccagccccg----ccattgtg----ttta----tcatatcacttt-gaacgtta
---aagactgaga-----acgta------------tcatgcatt---------------a
taagcatga------------gaga-gaaa-ggaaaatg-agagacaacttttgacggtg
gatctcttggctcacgtatcgatgaagaacgcagccagctgcgatatgtagtgtgaattg
cagaattcagtgaatcattgaatctttgaacgcaaatggcgctcttgggttctcccagga
gcatgtctgtctgagtgtcggattttatcgaacgcattcgtg------act--catga--
-ctcgtgtgcggtattgaggt-gtcacg------gcgcgtt------------a------
----aactta----------aataatcgccgtgtcccttgaag---ggcagcagcattgg
actcgcattctctattg---------------------------------------aaac
ttgagtgcgaaggct-aaagataac-------a-ttttccttcg-----cccaaaaaccc
aatagcagaaaga-------------cagtcc---ttgct-----------------gaa
acaaaca-aagaaac------aaagcggtgacaaa----------tcaaatc
[37] Porites_sp_AK32
CCGATGTG------------AAAAA-----TCC-AAGG--TTAAACA-TC-ATT------
-AACCAGTGTGAACTG----TCCAACAAATC-TTTAGGGGTCGGCACA------GGCGTG
--------TGTCGTTAAATGGCGGATA----------GGTTCCTTC--------------
----CGCCAGCCCCG----SYATTGTG----T-------TKATATCACTTT-GAACGTTA
---AAGACTGAGA-----AC-TATGTA--------TCATGCATT--------------AC
ATTGTATGA------GAAA--GAAA-GAAA-GRAAAATG-AGAGACAACTTTTGACGGTG
GATCTCTTGGCTCACGTATCGATGAAGAACGCAGCCAGCTGCGATATGTAGTGTGAATTG
CAGAATTCAGTGAATCATTGAATCTTTGAACGCAAATGGCGCTCTTGGGTTCTCCCAGGA
GCATGTCTGTCTGAGTGTCGGATTTTATCGAACGCACACG--------ACT----TGA--
-CTCGYGTGCGGYATTGAGGT-GTCACG------GCG-----------------------
--------------------TTAAATCGCCGTGTCCCTTGAAG---GGCAGCAGCATTGG
ACTCGCATTCTCTATTG---------------------------------------AAMC
TTGAGTGCGAAGGCT-AAAGATAAY-------A-TTTTCCTTCG-----CCCAAAAATCC
AATAGCAGACA-----------------GTCC---TTGCT-----------------GAA
AY---------RARC------AAAGCGGTGACAAATT--------TCAAATC
[38] Porites_randalli_FJ416519
ccgatgtg--------agaaacaaa-----tcc-aagg--ttaaaca-ac-gttaac---
cgaccagtgtgaactgt--atgaaacaactc-tttaggggtcggcaca------ggcgtg
--------tgtcgttaaatggcggata----------ggttccttc--------------
----cgccagccccg----ccattgtg----tttaaaccgtatatcacttt-gaacgtta
---aagactgaga-----acgta------------tcatgaaca----------------
-----atgagaa---------agaa-agaa-aaatgaga-agagacaacttttgacggtg
gatctcttggctcacgtatcgatgaagaacgcagccagctgcgatatgtagtgtgaattg
cagaattcagtgaatcattgaatctttgaacgcaaatggcgctcttgggttctcccagga
gcatgtctgtctgagtgtcggattttatcgaacgcgcacc--------------------
-atgatgtgcggtattgaggc-gtcacg------gcgtgtt------------gaacaac
agtgagtgaa----------catgatcgccgtgtccctcgaag---ggcagcagcattgg
actcgcattctctattg---------------------------------------aaac
ttgggtgcgaaggct-aaagatcat-------a-ttttccttcg-----cccaaaaatcc
aatagcagaaaga-------------cggtcc---tcgct-----------------gaa
gt--------gaaag------aaagcggtgacaat-atagac--aacaaatc
[39] Porites_randalli_FJ416521
ccgatgtg--------agaaacaaa-----tcc-aagg--ttaaaca-ac-gttaac---
cgaccagtgtgaactgt--atgaaacaactc-tttaggggtcggcaca------ggcgtg
--------tgtcgttaaatggcggata----------ggttccttc--------------
----cgccagccccg----ccattgtg----tttaaaccgtatatcacttt-gaacgtta
---aagactgaga-----acgta------------tcatgaaca----------------
-----atgagaa---------agaa-agaa-aaatgaga-agagacaacttttgacggtg
gatctcttggctcacgtatcgatgaagaacgcagccagctgcgatatgtagtgtgaattg
cagaattcagtgaatcattgaatctttgaacgcaaatggcgctcttgggttctcccagga
gcatgtctgtctgagtgtcggattttatcgaacgcgcacc--------------------
-atgatgtgcggtattgaggc-gtcacg------gcgtgtt------------gaacaac
agtgagtgaa----------catgatcgccgtgtccctcgaag---ggcagcagcattgg
actcgcattctctattg---------------------------------------aaac
ttgggtgcgaaggct-aaagatcat-------a-ttttccttcg-----cccaaaaatcc
aatagcagaaaga-------------cggtcc---tcgct-----------------gaa
gt--------gaaag------aaagcggtgacaat-atagac--aacaaatc
[40] Porites_randalli_FJ416522
ccgatgtg--------agaaacaaa-----tcc-aagg--ttaaaca-ac-gttaac---
cgaccagtgtgaactgt--atgaaacaactc-tttaggggtcggcaca------ggcgtg
--------tgtcgttaaatggcggata----------ggttccttc--------------
----cgccagccccg----ccattgtg----tttaaaccgtatatcacttt-gaacgtta
---aagactgaga-----acgta------------tcatgaaca----------------
-----atgagaa---------agaa-agaa-aaatgaga-agagacaacttttgacggtg
gatctcttggctcacgtatcgatgaagaacgcagccagctgcgatatgtagtgtgaattg
cagaattcagtgaatcattgaatctttgaacgcaaatggcgctcttgggttctcccagga
gcatgtctgtctgagtgtcggattttatcgaacgcgcacc--------------------
-atgatgtgcggtattgaggc-gtcacg------gcgtgtt------------gaacaac
agtgagtgaa----------catgatcgccgtgtccctcgaag---ggcagcagcattgg
actcgcattctctattg---------------------------------------aaac
ttgggtgcgaaggct-aaagatcat-------a-ttttccttcg-----cccaaaaatcc
aatagcagaaaga-------------cggtcc---tcgct-----------------gaa
gt--------gaaag------aaagcggtgacaat-atagac--aacaaatc
[41] Porites_randalli_FJ416520
ccgatgtg--------agaaacaaa-----tcc-aagg--ttaaaca-ac-gttaac---
cgaccagtgtgaactgt--atgaaacaactc-tttaggggtcggcaca------ggcgtg
--------tgtcgttaaatggcggata----------ggttccttc--------------
----cgccagccccg----ccattgtg----tttaaaccgtatatcacttt-gaacgtta
---aagactgaga-----acgta------------tcatgaaca----------------
-----atgagga---------agaa-agaa-aaatgaga-agagacaacttttgacggtg
gatctcttggctcacgtatcgatgaagaacgcagccagctgcgatatgtagtgtgaattg
cagaattcagtgaatcattgaatctttgaacgcaaatggcgctcttgggttctcccagga
gcatgtctgtctgagtgtcggattttatcgaacgcgcacc--------------------
-atgatgtgcggtattgaggc-gtcacg------gcgtgtt------------gaacaac
agtgagtgaa----------catgatcgccgtgtccctcgaag---ggcagcagcattgg
actcgcattctctattg---------------------------------------aaac
ttgggtgcgaaggct-aaagatcat-------a-ttttccttcg-----cccaaaaatcc
aatagcagaaaga-------------cggtcc---tcgct-----------------gaa
gt--------gaaag------aaagcggtgacaat-atagac--aacaaatc
[42] Porites_astreoides_AY458035
ccgataga----------------------tct-------gaaaaca-ac-att------
-aaccagtgtgaaccg----taaaacaactcttttaggggtcggcaca------ggcgtg
--------tgtcgttaaatggcggata----------ggttccttc--------------
----cgccagccccg----ccattgtg----ttta----ttatatcacttt-gaacgcta
---aagactgaga-----acgtaagtaattgatgtgtgcgaaca---------------g
cgtgcattaat----------tatg-agaa-agaaagaa-aaagacaacttttgacggtg
gatctcttggctcacgtatcgatgaagaacgcagccagctgcgatatgtagtgtgaattg
cagaattcagtgaatcattgaatctttgaacgcaaatggcgctcttgggttctcccagga
gcatgtctgtctgagtgtcggattttatcgaacgcgcatg--------------------
-aatgtgtgcggtattgaggt-gtcacg------gcgtgtt------------a-----g
atcgttagat----------aaatatcgccgtgtcccttgaag---gacagcagcattgg
actcgcattctctattg---------------------------------------aaac
ttgagtgcgaaggct-aaagatgat-------a-ttttccttcg-----ccccaaaatcc
aataggaggagaaatgt------ggacagtcc---tcgct-----------------gaa
ac--------aaagc------aaagcggtgacaaaaaaat-----tcaaatc
[43] Porites_astreoides_AY458036
ccgataga----------------------tct-------gaaaaca-ac-att------
-aaccagtgtgaactg----taaaacaactcttttaggggtcggcaca------ggcgtg
--------tgttgttaaatggctgata----------ggttccttc--------------
----cgccagccccg----ccattgtg----ttta----ttatatcacttt-gaacgtta
---aagactgaga-----acgtaagtaattgatgtgtgcgaaca---------------g
cgtgcattaat----------tatg-agaa-agaaagaa-aaagacaacttttgacggtg
gatctcttggctcacgtatcgatgaagaacgcagccagctgcgatatgtagtgtgaattg
cagaattcagtgaatcattgaatctttgaacgcaaatggcgctcttgggttctcccagga
gcatgtctgtctgagtgtcggattttatcgaacgcgcatg--------------------
-aatgtgtgcggtattgaggt-gtcacg------gcgtgtt------------a-----g
atcgttagat----------aaatatcgccgtgtcccttgaag---gacagcagcattgg
actcgcattctctattg---------------------------------------aaac
ttgagtgcgaaggct-aaagatgat-------a-ttttccttcg-----ccccaaaatcc
aataggaggagaaatgt------ggacagtcc---tcgct-----------------gaa
ac--------aaagc------aaagcggtgacaaaaaaat-----tcaaatc
[44] Porites_astreoides_AY458032
ccgataga----------------------tct-------gaaaaca-ac-att------
-acccagtgtgaactg----taaaacaactcttttaggggtcggcaca------ggcgtg
--------tgttgttaaatggcggata----------ggttccttc--------------
----cgccagccccg----ccattgtg----ttta----ttatatcacttt-gaacgtta
---aagactgaga-----acgtaagtaattgatgtgtgcgaaca---------------g
cgtgcattaat----------tatg-agaa-agaaagaa-aaagacaacttttgacggtg
gatctcttggctcacgtatcgatgaagaacgcagccagctgcgatatgtagtgtgaattg
cagaattcagtgaatcattgaatctttgaacgcaaatggcgctcttgggttctcccagga
gcatgtctgtctgagtgtcggattttatcgaacgcgcatg--------------------
-aatgtgtgcggtattgaggt-gtcacg------gcgtgtt------------a-----g
atcgttagat--------cgttggatcgccgtgtcccttgaag---gacagcagcattgg
actcgcattctttattg---------------------------------------aaac
ttgagtgcgaaggct-aaagatgat-------t-ttttccttcg-----ccccaaaatcc
aataggaggagaaatgt------ggacagtct---tcgct-----------------gaa
ac--------aaagc------aaagcggtgacaaaaaaat-----tcaaatc
[45] Porites_cf_lichen_SR128
CCGATGAG----------AAAAAAA-----TCC-AAGG--TTAAACA-TG-ATT------
-AACCAGTGTGAACTGT--ATGAAACAACTC-TTTAGGGGTCTGCACA------GGCGTG
--------TGTGGTTAAATGGCGGATA----------GGTTCCTTC--------------
----CGCCAGCCCC-----CCCCCGTG----TTTA----TAACA--AATAT-GAACGTTA
---AAGACTGAGA-----ACGTATGAA--------TCATGCATT---------------T
CATGTATGTATGTATGTAT--GAGA-AAGA-AAGAACAA-TGAGACAACTTTTGACGGTG
GATCTCTTGGCTCACGTATCGATGAAGAACGCAGCCAGCTGCGATATGTAGTGTGAATTG
CAGAATTCAGTGAATCATTGAATCTTTGAACGCAAATGGCGCTCTTGGGTTCTCCCAGGA
GCATGTCTGTCTGAGTGTCGGATTTTATCGAACGCGCATC--------------------
-ATGATGTGCGGTATTGAGGT-GTCACG------GCGTGAA-------------------
--------------------CATGATCGCCGTGTCCCTTGAAG---GGCAGCAGCATTGG
ACTCGCATTCTCTATTG------------------------------AAA------AAAC
TTGAGTGCGAAGGCT-AAAGATAAT-------A-TTTTCCTTCG----CCCCAAAAATCC
AATAGACGC-----------------TGGTCC---TTGCT-----------------CAA
AT--------GAAAG------AAAGCGGTGACAAACATG------AAATATC
[46] Porites_lichen_FJ416506
ccgatcag-----------aaaaaa-----tcc-aagg--ttatcat-ta-acc------
-gaccagtgtgaactgt--ataaaacaactc-tttaggggtcggcaca------ggcgtg
--------tgtggttaaatggcggata----------ggttccttc--------------
----cgccagccccgccatccattgtg----ttta----taaca--aatat-gaacgtta
---aagactgaga-----acgta------------tcatgcatt---------------t
catgtatgtat----------gaga-aaga-aagacaaa-tgagacaacttttgacggtg
gatctcttggctcacgtatcgatgaagaacgcagccagctgcgatatgtagtgtgaattg
cagaattcagtgaatcattgaatctttgaacgcaaatggcgctcttgggttctcccagga
gcatgtctgtctgagtgtcggattttatcgaacgcgcatcatgcatc-atgcatc-----
-atgatgtgcggtattgaggt-gtcacg------gcgtgtt------------g------
-ttgaacaag----------agtgatcgccgtgtcccttgaag---ggcagcagcattgg
actcgcattctctattg---------------------------------------aaac
ttgagtgcgaaggct-aaagatcat-------a-ttttccttccttcgccccaaaaatct
aatagacgt-----------------tggtcc---ttgct-----------------gaa
ac--------aaagc------ggtttgttgacgat-atcaacatgaaatatc
[47] Porites_lichen_FJ416507
ccgatcag-----------aaaaaa-----tcc-aagg--ttatcat-ta-acc------
-gaccagtgtgaactgt--ataaaacaactc-tttaggggtcggcaca------ggcgtg
--------tgtggttaaatggcggata----------ggttccttc--------------
----cgccagccccgccatccattgtg----ttta----taaca--aatat-gaacgtta
---aagactgaga-----acgta------------tcatgcatt---------------t
catgtatgtat----------gaga-aaga-aagacaaa-tgagacaacttttgacggtg
gatctcttggctcacgtatcgatgaagaacgcagccagctgcgatatgtagtgtgaattg
cagaattcagtgaatcattgaatctttgaacgcaaatggcgctcttgggttctcccagga
gcatgtctgtctgagtgtcggattttatcgaacgcgcatcatgcatc-atgcatc-----
-atgatgtgcggtattgaggt-gtcacg------gcgtgtt------------g------
-ttgaacaag----------agtgatcgccgtgtcccttgaag---ggcagcagcattgg
actcgcattctctattg---------------------------------------aaac
ttgagtgcgaaggct-aaagatcat-------a-ttttccttccttcgccccaaaaatct
aatagacgt-----------------tggtcc---ttgct-----------------gaa
ac--------aaagc------ggtttgttgacgat-atcaacatgaaatatc
[48] Porites_lichen_FJ416508
ccgatcag-----------aaaaaa-----tcc-aagg--ttatcca-tg-attaaccag
tgaccagtgtgaactgt--ataaaacaactc-tttaggggtctgcaca---gggggcgtg
--------tgtggttaaatggcggata----------ggttccttc--------------
----cgccagccccgccatccattgtgtttattta----taaca--aatgt-gaacgtta
---aagactgaga-----acgtatgaa--------tcatgcatt---------------t
gctgcatgaga----------aaga-aaaa-tgttagag-agagacaacttttgacggtg
gatctcttggctcacgtatcgatgaagaacgcagccagctgcgatatgtagtgtgaattg
cagaattcagtgaatcattgaatctttgaacgcaaatggcgctcttgggttctcccagga
gcatgtctgtctgagtgtcggattttatcgaacgcgcatc--------atgcatc-----
-atgatgtgtggtattgaggt-gtcacg------gcgtgtt------------g-----t
tttcaacaag----------agtgatcgccgtgtcccttgaag---ggcagcagcattgg
actcgcattctctattc---------------------------------------caac
ttgagtgcgaaggct-aaagataat-------a-ttttccttcg-----cccaaaaatgc
aatagtagaaaga-------------cggtcc---ttgct-----------------gaa
ac--------aaggc------g----gttgacgat-atcaacatgaaatatc
[49] Porites_lichen_FJ416509
ccgatcag-----------aaaaaa-----tcc-aagg--ttatcca-tg-gttaaccag
tgaccagtgtgaactgt--ataaaacaactc-tttaggggtctgcaca---gggggcgtg
--------tgtggttaaatggcggata----------ggttccttc--------------
----cgccagccccgccatccattgtg----ttta----taaca--aatat-gaacgtta
---aagactgact-----gagaacgta--------tcatgcatt---------------t
catgcatgtat----------gaga-aaga-aagacaaa-tgagacaacttttgacggtg
gatctcttggctcacgtatcgatgaagaacgcagccagctgcggtatgtagtgtgaattg
cagaattcagtgaatcattgaatctttgaacgcaaatggcgctcttgggttctcccagga
gcatgtctgtctgagtgtcggattttatggaacgcgcatc--------atgcatc-----
-atgatgtgcggtattgaggt-gtcacg------gcgtgtt------------g-----t
tttcaacgag----------agtgatcgccgtgtcccttgaag---ggcagcagcattgg
actcgcattctctattc---------------------------------------caac
ttgagtgcgaaggct-aaagataat-------a-ttttccttcg-----cccaaaaatgc
aatagtagaaaga-------------cggtcc---ttgct-----------------gaa
ac--------aaggc------g----gttgacgat-atcaacatgaaatatc
[50] Porites_lichen_FJ416510
ccgatcag-----------aaaaaa-----tcc-aagg--ttatcca-tg-attaaccag
tgaccagtgtgaactgt--ataaaacaactc-tttaggggtctgcaca---gggggcgtg
--------tgtggttaaatggcggata----------ggttccttc--------------
----cgccagccccgccatccattgtg----ttta----taaca--aatat-ggacgtta
---aagactgact-----gagaacgta--------tcatgcatt---------------t
catgtatgtat----------gaga-aaga-aagacaaa-tgagacaacttttgacggtg
gatctcttggctcacgtatcgatgaagaacgcagccagctgcgatatgtagtgtgaattg
cagaattcagtgaatcattgaatctttgaacgcaaatggcgctcttgggttctcccagga
gcatgtctgtctgagtgtcggattttatggaacgcgcatc--------atgcatc-----
-atgatgtgcggtattgaggt-gtcacg------gcgtgtt------------g-----t
tttcaacgag----------agtgatcgccgtgtcccttgaag---ggcagcagcattgg
actcgcattctctattc---------------------------------------caac
ttgagtgcgaaggct-aaagataat-------a-ttttccttcg-----cccaaaaatgc
aatagtagaaaga-------------cggtcc---ttgct-----------------gaa
ac--------aaggc------g----gttgacgat-atcaacatgaaatatc
[51] Porites_lichen_FJ416512
ccgatcag-----------aaaaaa-----tcc-aagg--ttatcca-tg-attaaccag
tgaccagtgtgaactgt--ataaaacaactc-tttaggggtctgcaca---gggggcgtg
--------tgtggttaaatggcggata----------ggttccttc--------------
----cgccagccccgccatccattgtg----ttta----taaca--aatat-gaacgtta
---aagactgact-----gagaacgta--------tcatgcatt---------------t
catgtatgtat----------gaga-aaga-aagacaaa-tgagacaacttttgacggtg
gatctcttggctcacgtatcgatgaagaacgcagccagctgcgatatgtagtgtgaattg
cagaattcagtgaatcattgaatctttgaacgcaaatggcgctcttgggttctcccagga
gcatgtctgtctgagtgtcggattttatggaacgcgcatc--------atgcatc-----
-atgatgtgcggtattgaggt-gtcacg------gcgtgtt------------g-----t
tttcaacgag----------agtgatcgccgtgtcccttgaag---ggcagcagcattgg
actcgcattctctattc---------------------------------------caac
ttgagtgcgaaggct-aaagataat-------a-ttttccttcg-----cccaaaaatgc
aatagtagaaaga-------------cggtcc---ttgct-----------------gaa
ac--------aaggc------g----gttgacgat-atcaacatgaaatatc
[52] Porites_lichen_FJ416511
ccgatcag-----------aaaaaa-----tcc-aagg--ttatcca-tg-attaaccag
tgaccagtgtgaactgt--ataaaacaactc-tttaggggtctgcaca---gggggcgtg
--------tgtggttaaatggcggata----------ggttccttc--------------
----cgccagccccgccatccattgtg----ttta----taaca--aatat-gaacgtta
---aagactgact-----gagaacgta--------tcatgcatt---------------t
catgtatgtat----------gaga-aaga-aagacaaa-tgagacaacttttgacggtg
gatctcttggctcacgtatcgatgaagaacgcagccagctgcgatatgtagtgtgaattg
cagaattcagtgaatcattgaatctttgaacgcaaatggcgctcttgggttctcccagga
gcatgtctgtctgagtgtcggattttatggaacgcgcatc--------atgcatc-----
-atgatgtgcggtattgaggt-gtcacg------gcgtgtt------------g-----t
tttcaacgag----------agtgatcgccgtgtcccttgaag---ggcagcagcattgg
actcgcattctctattc---------------------------------------caac
ttgagtgcgaaggct-aaagataat-------a-ttttccttcg-----cccaaaaatgc
aatagtagaaaga-------------cggtcc---ttgct-----------------gaa
ac--------aaggc------g----gttgacgat-atcaacatgaaatatc
[53] Porites_hawaiiensis_FJ416566
ccgatgtttgtttgtataaaacaaa-----tcc-aagg--ttattta-ac-ata------
-aaccagtgtgaactgtataccaaacaactc-tttaggggtcggcaca------ggcgcg
--------tgtcgttaaatggcggata----------ggttccttc--------------
----cgccagccccgacattcatcgtg----ttta----ttataaca-----taacgtta
---aagactgagattgagatgcattga--------tgcattttt---------------a
tttgcatga------atga--atga-atga-aaaaagag-agagacaacttttgacggtg
gatctcttggctcacgtatcgatgaagaacgcagccagctgcgatatgtagtgtgaattg
cagaattcagtgaatcattgaatctttgaacgcaaatggcgctcttgggttctcccagga
gcatgtctgtctgagtgtcggatttcatcgaacgcacgcgca------------------
-ctcgcgtgcggtattgaggt-gtcacg------gcgtgat-------------------
---------------------ggactcgccgtgtccctcgaag---gacagcagcattgg
actcgcatttttt-----------------------------------------------
ttgagtgcgaaggct-aaagataac-------a-ttttccttcg-----cgcccaaacca
aactccaatagggtttttttaaaagacggtcc---ttgct-----------------gaa
aa--------agtga------agtgaagtgacact--atcaa---tcaaatc
[54] Porites_hawaiiensis_FJ416567
ccgatt-----ttgtagaaaacaaa-----tcc-aagg--ttaaaca-ttgacc------
-gaccagtgtgaactgtataccaaacaactc-tttaggggtcggcaca------ggcgtg
--------tgtcgttaaatggcggata----------ggttccttc--------------
----cgccagccccgacattcattgtg----ttta----tcataaca-----taacgttt
ta-aagactga-------------------------------------------------
---------------ctga--atga-aaaa-tgaaaaag-agagacaacttttgacggtg
gatctcttggctcacgtatcgatgaagaacgcagccagctgcgatatgtagtgtgaattg
cagaattcagtgaatcattgaatctttgaacgcaaatggcgctcttgggttctcccagga
gcatgtctgtctgagtgtcggattttatcgaacgcacgcgcatgcatgacttgactcgaa
tctcgtgtgcggtattgaggt-gtcacg------gcgtcat-------------------
---------------------ggactcgccgtgtccctcgaag---gacagcagcattgg
actcgcacggaac-----------------------------------------------
ttgagtgcgaaggctaaaagataac-------a-ttttccttcg-----cgcccaaacaa
aattcca----------tgcaatagacggtcc---ttgct-----------------gaa
ag--------a---t------aagaaagtgacact--at-ac---aaaaatc
[55] Porites_hawaiiensis_FJ416571
ccgatt-----ttgtagaaaacaaa-----tcc-aagg--ttaaaca-ttgacc------
-gaccagtgtgaactgtataccaaacaactc-tttaggggtcggcaca------ggcgtg
--------tgtcgttaaatggcggata----------ggttccttc--------------
----cgccagccccgacattcattgtg----ttta----tcataaca-----taacgttt
ta-aagactga-------------------------------------------------
---------------ctga--atga-aaaa-tgaaaaag-agagacaacttttgacggtg
gatctcttggctcacgtatcgatgaagaacgcagccagctgcgatatgtagtgtgaattg
cagaattcagtgaatcattgaatctttgaacgcaaatggcgctcttgggttctcccagga
gcatgtctgtctgagtgtcggattttatcgaacgcacgcgcatgcatgacttgactcgaa
tctcgtgtgcggtattgaggt-gtcacg------gcgtcat-------------------
---------------------ggactcgccgtgtccctcgaag---gacagcagcattgg
actcgcacggaac-----------------------------------------------
ttgagtgcgaaggctaaaagataac-------a-ttttccttcg-----cgcccaaacaa
aattcca----------tgcaatagacggtcc---ttgct-----------------gaa
ag--------a---t------aagaaagtgacact--at-ac---aaaaatc
[56] Porites_hawaiiensis_FJ416575
ccgatt-----ttgtagaaaacaaa-----tcc-aagg--ttaaaca-ttgacc------
-gaccagtgtgaactgtataccaaacaactc-tttaggggtcggcaca------ggcgtg
--------tgtcgttaaatggcggata----------ggttccttc--------------
----cgccagccccgacattcattgtg----ttta----tcataaca-----taacgttt
ta-aagactga-------------------------------------------------
---------------ctga--atga-aaaa-tgaaaaag-agagacaacttttgacggtg
gatctcttggctcacgtatcgatgaagaacgcagccagctgcgatatgtagtgtgaattg
cagaattcagtgaatcattgaatctttgaacgcaaatggcgctcttgggttctcccagga
gcatgtctgtctgagtgtcggattttatcgaacgcacgcgcatgcatgacttgactcgaa
tctcgtgtgcggtattgaggt-gtcacg------gcgtcat-------------------
---------------------ggactcgccgtgtccctcgaag---gacagcagcattgg
actcgcacggaac-----------------------------------------------
ttgagtgcgaaggctaaaagataac-------a-ttttccttcg-----cgcccaaacaa
aattcca----------tgcaatagacggtcc---ttgct-----------------gaa
ag--------a---t------aagaaagtgacact--at-ac---aaaaatc
[57] Porites_hawaiiensis_FJ416568
ccgatt-----ttgtagaaaacaaa-----tcc-aagg--ttaaaca-ttgacc------
-gaccagtgtgaactgtataccaaacaactc-tttaggggtcggcaca------ggcgtg
--------tgtcgttaaatggcggata----------ggttccttc--------------
----cgccagccccgacattcattgtg----ttta----tcataaca-----taacgttt
ta-aagactga-------------------------------------------------
---------------ctga--atga-aaaa-tgaaaaag-agagacaacttttgacggtg
gatctcttggctcacgtatcgatgaagaacgcagccagctgcgatatgtagtgtgaattg
cagaattcagtgaatcattgaatctttgaacgcaaatggcgctcttgggttctcccagga
gcatgtctgtctgagtgtcggattttatcgaacgcacgcgcatgcatgacttgactcgaa
tctcgtgtgcggtattgaggt-gtcacg------gcgtcat-------------------
---------------------ggactcgccgtgtccctcgaag---gacagcagcattgg
actcgcacggaac-----------------------------------------------
ttgagtgcgaaggctaaaagataac-------a-ttttccttcg-----cgcccaaacca
aactccaatagggtttttttaaaagacggtcc---ttgct-----------------gaa
aa--------agtga------agtgaagtgacact--atcaa---tcaaatc
[58] Porites_hawaiiensis_FJ416569
ccgatt-----ttgtagaaaacaaa-----tcc-aagg--ttaaaca-ttgacc------
-gaccagtgtgaactgtataccaaacaactc-tttaggggtcggcaca------ggcgtg
--------tgtcgttaaatggcggata----------ggttccttc--------------
----cgccagccccgacattcattgtg----ttta----tcataaca-----taacgttt
ta-aagactga-------------------------------------------------
---------------ctga--atga-aaaa-tgaaaaag-agagacaacttttgacggtg
gatctcttggctcacgtatcgatggagaacgcagccagctgcgatatgtagtgtgaattg
cagaattcagtgaatcattgaatctttgaacgcaaatggcgctcttgggttctcccagga
gcatgtctgtctgagtgtcggatttcatcgaacgcacgcgca------------------
-ctcgcgtgcggtattgaggt-gtcacg------gcgtgat-------------------
---------------------ggactcgccgtgtccctcgaag---gacagcagcattgg
actcgcatttttt-----------------------------------------------
ttgagtgcgaaggct-aaagataac-------a-ttttccttcg-----cgcccaaacca
aactccaatagggtttttttaaaagacggtcc---ttgct-----------------gaa
aa--------agtga------agtgaagtgacact--atcaa---tcaaatc
[59] Porites_hawaiiensis_FJ416570
ccgatt-----ttgtagaaaacaaa-----tcc-aagg--ttaaaca-ttgacc------
-gaccagtgtgaactgtataccaaacaactc-tttaggggtcggcaca------ggcgtg
--------tgtcgttaaatggcggata----------ggttccttc--------------
----cgccagccccgacattcattgtg----ttta----tcataaca-----taacgttt
ta-aagactga-------------------------------------------------
---------------ctga--atga-aaaa-tgaaaaag-agagacaacttttgacggtg
gatctcttggctcacgtatcgatggagaacgcagccagctgcgatatgtagtgtgaattg
cagaattcagtgaatcattgaatctttgaacgcaaatggcgctcttgggttctcccagga
gcatgtctgtctgagtgtcggatttcatcgaacgcacgcgca------------------
-ctcgcgtgcggtattgaggt-gtcacg------gcgtgat-------------------
---------------------ggactcgccgtgtccctcgaag---gacagcagcattgg
actcgcatttttt-----------------------------------------------
ttgagtgcgaaggct-aaagataac-------a-ttttccttcg-----cgcccaaacca
aactccaatagggtttttttaaaagacggtcc---ttgct-----------------gaa
aa--------agtga------agtgaagtgacact--atcaa---tcaaatc
[60] Porites_divaricata_AY458041
ccgata----------------------------aatgt-gtgatcatta-att------
-gaccagtgtgaactg----tccaacaaatc-tttaggggtcgacaca------ggtaga
-----agtggtcgttaaatggtggata------------ttccttc--------------
----cagcagccccg----ccattgtgt---ctta----ctatg-catatt-gaacgtaa
---aagactgaga-----gaacgtatc-------ttcatgatca---------------c
catgaaagg------aaaa--actt-ttaa-agaaagag-acaaacaacttttgacggtg
gatctcttggctcacgtatcgatgaagaacgcagccagctgcgatatgtagtgtgaattg
cagaattcagtgaatcattgaatctttgaacgcaaatggcgctcttgggttctcccagga
gcatgtctgtctgagtgtcggattttatcgaacgcacactca------------cgag--
-tgagtgtgcggtattgaggt-gtcacg------gcgtgaa------------ga----a
tcagtgtatt----------aatgatcgccgtgtcccttgaag---agcagcagcagcag
--cagcattctctattg---------------------------------------aaac
ttgagtgcgaaggct-aaagatattg----cta-ttttccttcg-----ctccaggttgg
ttcagggttgttgg--------------------gttgct-----------------gaa
aa--------agaga------aagaaagaaatcca----------atcaatc
[61] Porites_divaricata_AY458043
ccgata----------------------------aatgt-gtgatcatta-att------
-gaccagtgtgaactg----tccaacaaatc-tttaggggtcgacaca------ggtaga
-----agtggtcgttaaatggtggata------------ttccttc--------------
----cagcagccccg----ccattgtgt---ctta----ctatg-catatt-gaacgtaa
---aagactgaga-----gaacgtatc-------ttcatgatca---------------c
catgaaagg------aaaa--actt-ttaa-agaaagag-acaaacaacttttgacggtg
gatctcttggctcacgtatcgatgaagaacgcagccagctgcgatatgtagtgtgaattg
cagaattcagtgaatcattgaatctttgaacgcaaatggcgctcttgggttctcccagga
gcatgtctgtctgagtgtcggattttatcgaacgcacactca------------cgag--
-tgagtgtgcggtattgaggt-gtcacg------gcgtgaa------------ga----a
tcagtgtatt----------aatgatcgccgtgtcccttgaag------agcagcagcag
--cagcattctctattg---------------------------------------aaac
ttgagtgcgaaggct-aaagatattg----cta-ttttccttcg-----ctgcaggttgg
tttagggttgttgg--------------------gttgct-----------------gaa
aaagagaaagaaaga------aagaaagaaatcca----------atcaatc
[62] Porites_divaricata_AY458042
ccgatg----------------------------aatgt-gtgatcatta-att------
-gaccagtgtgaactg----tccaacaaatc-tttaggggtcgacaca------ggtaga
-----agtggtcgttaaatggtggata------------ttccttc--------------
----cagcagccccg----ccattgtgt---ctta----ctatg-catatt-gaacgtaa
---aagactgaga-----gaacgtatc-------ttcatgatca---------------c
catgaaagg------aaaa--actt-ttaa-agaaagag-acaaacaacttttgacggtg
gatctcttggctcacgtatcgatgaagaacgcagccagctgcgatatgtagtgtgaattg
cagaattcagtgaatcattgaatctttgaacgcaaatggcgctcttgggttctcccagga
gcatgtctgtctgagtgtcggattttatcgaacgcacactca------------cgag--
-tgagtgtgcggtattgaggt-gtcacg------gcgtgaa------------ga----a
tcagtgtatt----------aatgatcgccgtgtcccttgaag---agcagcagcagcag
--cagcattctctattg---------------------------------------aaac
ttgagtgcgaaggct-aaagatattg----cta-ttttccttcg-----ctccaggttgg
ttcagggttgttgg--------------------gttgct-----------------gaa
aa--------agaga------aagaaagaaatcca----------atcaatc
[63] Porites_furcata_AY458044
ccgatg----------------------------aatgt-gtgatcatta-att------
-gaccagtgtgaactg----tccaacaaatc-tttaggggtcggcaca------ggtaga
-----agtggtcgttaaatggtggata------------ttccttc--------------
----cagcagccccg----ccattgtgt---gtta----ctatg-catatt-gaacgtaa
---aagactgaga-----gaacgtatc-------ttcatgatca---------------c
catgaaagg------aaaa--actt-ttaa-agaaagag-acaaacaacttttgacggtg
gatctcttggctcacgtatcgatgaagaacgcagccagctgcgatatgtagtgtgaattg
cagaattcagtgaatcattgaatctttgaacgcaaatggcgctcttgggttctcccagga
gcatgtctgtctgagtgtcggattttatcgaacgcacactca------------ctcg--
-tgagtgtgcggtattgaggt-gtcacg------gcgtgaa------------ga----a
tcagtgtatt----------aatgatcgccgtgtcccttgaagagcagcagcagcagcag
--cagcattctctattg---------------------------------------aaac
ttgagtgcgaaggct-aaagatattg----cta-ttttccttcg-----ctccaggttgg
tttagggttgttgg--------------------gttgct-----------------gaa
aaag----agaaaga------aagaaagaaatcca----------atcaatc
[64] Porites_furcata_AY458046
ccgatg----------------------------aatgt-gtgatcatta-att------
-gaccagtgtgaactg----tccaacaaatc-tttaggggtcggcaca------ggtaga
-----agtggtcgttaaatggtggata------------ttccttc--------------
----cagcagccccg----ccattgtgt---gtta----ctatg-catatt-gaacgtaa
---aagactgaga-----gaacgtatc-------ttcatgatca---------------c
catgaaagg------aaaa--actt-ttaa-agaaagag-acaaacaacttttgacggtg
gatctcttggctcacgtatcgatgaagaacgcagccagctgcgatatgtagtgtgaattg
cagaattcagtgaatcattgaatctttgaacgcaaatggcgctcttgggttctcccagga
gcatgtctgtctgagtgtcggattctatcgaacgcacactca------------ctcg--
-tgagtgtgcggtattgaggt-gtcacg------gcgtgaa------------ga----a
tcagtgtatt----------aatgatcgccgtgtcccttgaagagcagcagcagcagcag
--cagcattctctattg---------------------------------------aaac
ttgagtgcgaaggct-aaagatattg----cta-ttttccttcg-----ctccaggttgg
tttagggttgttgg--------------------gttgct-----------------gaa
acag----agaaaga------aagaaagaaatcca----------atcaatc
[65] Porites_furcata_AY458045
ccgatg----------------------------aatgt-gtgatcatta-att------
-gaccagtgtgaactg----tccaacaaatc-tttaggggtcggcaca------ggtaga
-----agtggtcgttaaatggtggata------------ttccttc--------------
----cagcagccccg----ccattgtgt---gtta----ctatg-catatt-gaacgtaa
---aagactgaga-----gaacgtatc-------ttcatgatca---------------c
catgaaagg------aaaa--actt-ttaa-agaaagag-acaaacaacttttgacggtg
gatctcttggctcacgtatcgatgaagaacgcagccagctgcgatatgtagtgtgaattg
cagaattcagtgaatcattgaatctttgaacgcaaatggcgctcttgggttctcccagga
gcatgtctgtctgagtgtcggattttatcgaacgcacactca------------cttg--
-tgagtgtgcggtactgaggt-gtcacg------gcgtgaa------------ga----a
tcagtgtatt----------aatgatcgccgtgtcccttgaag---agcagcagcagcag
--cagcattctctattg---------------------------------------aaac
ttgagtgcgaaggct-aaagatattg----cta-ttttccttcg-----ctccaggttgg
tttagggttgttgg--------------------gttgct-----------------gaa
aaag----agaaaga------aagaaagaaatcca----------atcaatc
[66] Porites_panamensis_AY458054
CCGATGTA--------------------------------TGTGTGA-TC-ATT------
-GACCAGTGTGAACTG----TCCAACAAATC-TTCAGGGGTCGGCACA------GGCATA
-----AGTGCTCGTTAAATGGTGGATATACCAAAGAAGGTTCCTTC--------------
----CACCAGCCCCG----CCATTGTG----TTTA----CTATG-CAAATT-GAACGTAA
---GAGACTGAGA-----ACGTAT---------CATCATGATCGCGTATGTAC-GTGATG
CATGGATGGAA----------AAGC-AAAA-AATAAGAG-ACAAACAACTTTTGACGGTG
GATCTCTTGGCTCACGTATCGATGAAGAACGCAGCCAGCTGCGATATGTAGTGTGAATTG
CAGAATTTAGTGAATCATTGAATCTTTGAACGCAAATGGCGCTCTTGGGTTCTCCCAGGA
GCATGTCTGTCTGAGTGTCGGATTTTCTCGAACGCAGGCGAGTGTAC-ACT-CACTCA--
-CTCGGGTGCGGTATTGAGGT-GTCACG------GCGTGAT------------T------
----CATTCC----------AACGATCGCCGTGTCCCTTGAAG---GGCAGCAGCATTGG
ACTCGCATTCTCTAGGT---------------------------------------AAAC
TCGAGTGCGAAGGCT-AAAGATATTGGTATTTA-TTTTCCTTCG-----CGGAGATACAT
GGGGTTATGCCNA---------------GTCC---TTGCT-----------------GAG
AA--------GTTAA-----TAGAGAGAGTGNGGC----------NTTTTTC
[67] Porites_panamensis_AY458055
CCGATGTA--------------------------------TGTGTGA-TC-ATT------
-GACCAGTGTGAACTG----TCCAACAAATC-TTCAGGGGTCGGCACA------GGCATA
-----AGTGCTCGTTAAATGGTGGATATACCAAAGAAGGTTCCTTC--------------
----CACCAGCCCCG----CCATTGTG----TTTA----CTATG-CAAATT-GAACGTAA
---GAGACTGAGA-----ACGTAT---------CATCATGATCGCGTATGTACTGTGATG
CATGGATGGAA----------AAGC-AAAA-AATAAGAG-ACAAACAACTTTTGACGGTG
GATCTCTTGGCTCACGTATCGATGAAGAACGCAGCCAGCTGCGATATGCAGTGTGAATTG
CAGAATTCAGTGAATCATTGAATCTTTGAACGCAAATGGCGCTCTTGGGTTCTCCCAGGA
GCATGTCTGTCTGAGTGTCGGATTTTCTCGAACGCAGGCGAGTGTAC-ACT-CACTCA--
-CTCGGGTGCGGTATTGAGGT-GTCACG------GCGTGAT------------T------
----CATTCC----------AACGATCGCCGTGTCCCTTGAAG---GGCAGCAGCATTGG
ACTCGCATTCTCTAGGT---------------------------------------AAAC
TCGAGTGCGAAGGCT-AAAGATATTGGTATTTA-TTTTCCTTCG-----CGGAGATACAT
GGGGTTATGCCGA---------------GTCC---TTGCT-----------------GAG
AA--------GTTAA-----TAGAGAGAGTGTGGC----------ATTTTTC
[68] Porites_panamensis_AY458056
CCGATGTA--------------------------------TGTGTGA-TC-ATT------
-GACCAGTGTGAACTG----TCCAACAAATC-TTCAGGGGTCGGCACA------GGCATA
-----AGTGCTCGTTAAATGGTGGATATACCAAAGAAGGTTCCTTC--------------
----CACCAGCCCCG----CCATTGTG----TTTA----CTATG-CAAATT-GAACGTAA
---GAGACTGAGA-----GCGTAT---------CATCATGATCGCGTATGTAC-GTGATG
CATGGATGGAA----------AAGC-AAAA-AATAAGAG-ACAAACAACTTTTGACGGTG
GATCTCTTGGCTCACGTATCGATGAAGAACGCAGCCAGCTGCGGTATGTAGTGTGAATTG
CAGAATTCAGTGAATCATTGAATCTTTGAACGCAAATGGCGCTCTTGGGTTCTCCCAGGA
GCATGTCTGTCTGAGTGTCGGATTTTCTCGAACGCAGGCGAGTGTAC-ACT-CACTCA--
-CTCGGGTGCGGTATTGAGGT-GTCACG------GCGTGAT------------T------
----CATTCC----------AACGATCGCCGTGTCCCTTGAAG---GGCAGCAGCA-TGG
ACTCGCATTCTCTAGGT---------------------------------------AAAC
TCGAGTGCGAAGGCT-AAAGATATTGGTATTTA-TTTTCCTTCG-----CGGAGATACAT
GGGGTTATGCCGA---------------GTCC---TTGCT-----------------GAG
AA--------GTTAA-----TAGAGAGAGTGTGGC----------ATTTTTC
[69] Porites_colonensis_AY458062
ccgatg----------------------------------tatcgga-ac-atg------
-aaccagtgtgaactgtg-aaagaaccaatc-tttaggggtcgacaca------ggtggt
atgcgagtgttcgttaaatggtgg---------------ttccttc--------------
----caccagccccg----ccattgtt----ttta----ccatg-catatt-gaacgtaa
taaaagactgagt---------------------------------------------at
gatgaaaggaaa---ggaa--agga-aagg-aaaaaata-ggagacaacttttgacggtg
gatctcttggctcacgtatcgatgaagaacgcagccagctgcgatatgtagtgtgaattg
cagaattcagtgaatcattgaatctttgaacgcaaatggcgctcttgggttctcccagga
gcatgtctgtctgagtgtcggatttcatccaacgcacataga------------------
atgagtgtgcggtattgaggt-gtcacg------gcgaggc------------gatc--a
ttaattcattaatgacactcgactcacgccgtgtcccttgaag---gcaagcagcattgg
actcgcattctctattg------------------------------aaat-----aaac
ctgagtgcgaaggct-aaagaagatatta-gta-ttttccttcg-----ctctttatcag
agagagagagag----------------gtcc---ttgct-----------------gag
ag--------agagaggacaaaaaaaaacgttgac----------atcaatc
[70] Porites_colonensis_AY458063
ccgatg----------------------------------tatcgga-ac-atg------
-aaccagtgtgaactgtg-aaagaaccaatc-tttaggggtcgacaca------ggtggt
atgcgagtgttcgttaaatggtgg---------------ttccttc--------------
----caccagccccg----ccattgtt----ttta----ccatg-catatt-gaacgtaa
taaaagactgagt---------------------------------------------at
gatgaaaggaaa---ggaa--agga-aagg-aaaaaata-ggagacaacttttgacggtg
gatctcttggctcacgtatcgatgaagaacgcagccagctgcgatatgtagtgtgaattg
cagaattcagtgaatcattgaatctttgaacgcaaatggcgctcttgggttctcccagga
gcatgtctgtctgagtgtcggatttcatccaacgcacataga------------------
atgagtgtgcggtattgaggt-gtcacg------gcgaggc------------gatc--a
ttaattcattaatgacactcgactcacgccgtgtcccttgaag---gcaagcagcattgg
actcgcattctctattg------------------------------aaat-----aaac
ctgagtgcgaaggct-aaagaagatatta-gta-ttttccttcg-----ctctttatcag
agagagagagag----------------gtcc---ttgct-----------------gag
ag--------agagagg--anaaaaaacccgtaac----------atcaatc
[71] Stylaraea_punctata_AK101
CCGATT------------GAAGGTA-----TCC-AACGTCAAGGTTA-TC-ATC------
-AACCTGTGTGAACTG----TTCAACAACTC--TTAGGGGTCGGCGCCGTAGAACGCAGG
--------TGCCGTTAAATGGTGGATT----------AG----TTC--------------
----CACCAGCCCCG----CCATTTTG------TA----TCAGATCATCAT-GAACGTGA
---AAGACTGAGA----ACCATGAAGC--------TCTCTCTCTC----GAAA-GAGAAA
AGAGAGAGC-----TGGAT--GTGA-AAGA-GAAAAGAG-AGAGACAACTTTTGACGGTG
GATCTCTTGGCTCACGTATCGATGAAGAACGCAGCCAGCTGCGATAAGTAGTGTGAATTG
CAGAATTCAGTGAATCATCAAATCTTTGAACGCAAATGGCGCTCTTGGGTTCTCCCAGGA
GCATGTCTGTCTGAGTGTCGGATATTATCGAACGCACTCGAC----------GATGTG--
-TGCGAGTGCGGGATTGAGGC-GTCACG------GCGAGCG-------------------
-----------------------AATCGCCGTGTCCCTCGAAG---GACGGCAGCTGAGG
ACTCGCATTCTCTAAAA-------------------------------------------
---AGTGCGAAGGCT-AAAAAGTGT-----CAA-ACTTCCTTCG-----TCC-------T
AGAGGCCG-----------------GCAGTCC---CAGCT-----------------GGA
AG--------------------AAGCGGTGAAGCAT---------TCATATC
[72] Stylaraea_punctata_AK88
CCGATT------------GAAGGTA-----TCC-AACGTCAAGGTTA-TC-ATC------
-AACCTGTGTGAACTG----TCCAACAACTC--TTAGGGGTCGGCGCCGTAGAACGCAGG
--------TGCCGTTAAATGGTGGATT----------AG----TTC--------------
----CACCAGCCCCG----CCATTTTG------TA----TCAGATCATCAT-GAACGTGA
---AAGACTGAGA----ACCATGAAG------------CTCTCTC----GAAA-GAGAAA
AGAGAGAGC-----TGGAT--TTGA-AAGA-GAAAAGAG-AGAGACAACTTTTGACGGTG
GATCTCTTGGCTCACGTATCGATGAAGAACGCAGCCAGCTGCGATAAGTAGTGTGAATTG
CAGAATTCAGTGAATCATCAAATCTTTGAACGCAAATGGCGCTCTTGGGTTCTCCCAGGA
GCATGTCTGTCTGAGTGTCGGATATTATCGAACGCACTCGAC----------GATGTG--
-TGCGAGTGCGGGATTGAGGC-GTCACG------GCGAGCG-------------------
-----------------------AATCGCCGTGTCCCTCGAAG---GACGGCAGCTGAGG
ACTCGCATTCTCTAAAA-------------------------------------------
---AGTGCGAAGGCT-AAAAAGTGT-----CAA-ACTTCCTTCG-----TCC-------T
AGAGGCCG-----------------GCAGTCC---CAGCT-----------------GGA
AG--------------------AAGCGGTGAAGCAT---------TCATATC
[73] Stylaraea_punctata_AK89
CCGATT------------GAAGGTA-----TCC-AACGTCAAGGTTA-TC-ATC------
-AACCTGTGTGAACTG----TCCAACAACTC--TTAGGGGTCGGCGCCGTAGAACGCAGG
--------TGCCGTTAAATGGTGGATT----------AG----TTC--------------
----CACCAGCCCCG----CCATTTTG------TA----TCAGATCATCAT-GAACGTGA
---AAGACTGAGA----ACCATGAAG------------CTCTCTC----GAAA-GAGAAA
AGAGAGAGC-----TGGAT--TTGA-AAGA-GAAAAGAG-AGAGACAACTTTTGACGGTG
GATCTCTTGGCTCACGTATCGATGAAGAACGCAGCCAGCTGCGATAAGTAGTGTGAATTG
CAGAATTCAGTGAATCATCAAATCTTTGAACGCAAATGGCGCTCTTGGGTTCTCCCAGGA
GCATGTCTGTCTGAGTGTCGGATATTATCGAACGCACTCGAC----------GATGTG--
-TGCGAGTGCGGGATTGAGGC-GTCACG------GCGAGCG-------------------
-----------------------AATCGCCGTGTCCCTCGAAG---GACGGCAGCTGAGG
ACTCGCATTCTCTAAAA-------------------------------------------
---AGTGCGAAGGCT-AAAAAGTGT-----CAA-ACTTCCTTCG-----TCC-------T
AGAGGCCG-----------------GCAGTCC---CAGCT-----------------GGA
AG--------------------AAGCGGTGAAGCAT---------TCATATC
[74] Stylaraea_punctata_AK90
CCGATT------------GAAGGTA-----TCC-AACGTCAAGGTTA-TC-ATC------
-AACCTGTGTGAACTG----TCCAACAACTC--TTAGGGGTCGGCGCCGTAGAACGCAGG
--------TGCCGTTAAATGGTGGATT----------AG----TTC--------------
----CACCAGCCCCG----CCATTTTG------TA----TCAGATCATCAT-GAACGTGA
---AAGACTGAGA----ACCATGAAG------------CTCTCTC----GAAA-GAGAAA
AGAGAGAGC-----TGGAT--TTGA-AAGA-GAAAAGAG-AGAGACAACTTTTGACGGTG
GATCTCTTGGCTCACGTATCGATGAAGAACGCAGCCAGCTGCGATAAGTAGTGTGAATTG
CAGAATTCAGTGAATCATCAAATCTTTGAACGCAAATGGCGCTCTTGGGTTCTCCCAGGA
GCATGTCTGTCTGAGTGTCGGATATTATCGAACGCACTCGAC----------GATGTG--
-TGCGAGTGCGGGATTGAGGC-GTCACG------GCGAGCG-------------------
-----------------------AATCGCCGTGTCCCTCGAAG---GACGGCAGCTGAGG
ACTCGCATTCTCTAAAA-------------------------------------------
---AGTGCGAAGGCT-AAAAAGTGT-----CAA-ACTTCCTTCG-----TCC-------T
AGAGGCCG-----------------GCAGTCC---CAGCT-----------------GGA
AG--------------------AAGCGGTGAAGCAT---------TCATATC
[75] Stylaraea_punctata_AK91
CCGATT------------GAAGGTA-----TCC-AACGTCAAGGTTA-TC-ATC------
-AACCTGTGTGAACTG----TCCAACAACTC--TTAGGGGTCGGCGCCGTAGAACGCAGG
--------TGCCGTTAAATGGTGGATT----------AG----TTC--------------
----CACCAGCCCCG----CCATTTTG------TA----TCAGATCATCAT-GAACGTGA
---AAGACTGAGA----ACCATGAAG------------CTCTCTC----GAAA-GAGAAA
AGAGAGAGC-----TGGAT--TTGA-AAGA-GAAAAGAG-AGAGACAACTTTTGACGGTG
GATCTCTTGGCTCACGTATCGATGAAGAACGCAGCCAGCTGCGATAAGTAGTGTGAATTG
CAGAATTCAGTGAATCATCAAATCTTTGAACGCAAATGGCGCTCTTGGGTTCTCCCAGGA
GCATGTCTGTCTGAGTGTCGGATATTATCGAACGCACTCGAC----------GATGTG--
-TGCGAGTGCGGGATTGAGGC-GTCACG------GCGAGCG-------------------
-----------------------AATCGCCGTGTCCCTCGAAG---GACGGCAGCTGAGG
ACTCGCATTCTCTAAAA-------------------------------------------
---AGTGCGAAGGCT-AAAAAGTGT-----CAA-ACTTCCTTCG-----TCC-------T
AGAGGCCG-----------------GCAGTCC---CAGCT-----------------GGA
AG--------------------AAGCGGTGAAGCAT---------TCATATC
[76] Stylaraea_punctata_AK92
CCGATT------------GAAGGTA-----TCC-AACGTCAAGGTTA-TC-ATC------
-AACCTGTGTGAACTG----TCCAACAACTC--TTAGGGGTCGGCGCCGTAGAACGCAGG
--------TGCCGTTAAATGGTGGATT----------AG----TTC--------------
----CACCAGCCCCG----CCATTTTG------TA----TCAGATCATCAT-GAACGTGA
---AAGACTGAGA----ACCATGAAG------------CTCTCTC----GAAA-GAGAAA
AGAGAGAGC-----TGGAT--TTGA-AAGA-GAAAAGAG-AGAGACAACTTTTGACGGTG
GATCTCTTGGCTCACGTATCGATGAAGAACGCAGCCAGCTGCGATAAGTAGTGTGAATTG
CAGAATTCAGTGAATCATCAAATCTTTGAACGCAAATGGCGCTCTTGGGTTCTCCCAGGA
GCATGTCTGTCTGAGTGTCGGATATTATCGAACGCACTCGAC----------GATGTG--
-TGCGAGTGCGGGATTGAGGC-GTCACG------GCGAGCG-------------------
-----------------------AATCGCCGTGTCCCTCGAAG---GACGGCAGCTGAGG
ACTCGCATTCTCTAAAA-------------------------------------------
---AGTGCGAAGGCT-AAAAAGTGT-----CAA-ACTTCCTTCG-----TCC-------T
AGAGGCCG-----------------GCAGTCC---CAGCT-----------------GGA
AG--------------------AAGCGGTGAAGCAT---------TCATATC
[77] Stylaraea_punctata_AK93
CCGATT------------GAAGGTA-----TCC-AACGTCAAGGTTA-TC-ATC------
-AACCTGTGTGAACTG----TCCAACAACTC--TTAGGGGTCGGCGCCGTAGAACGCAGG
--------TGCCGTTAAATGGTGGATT----------AG----TTC--------------
----CACCAGCCCCG----CCATTTTG------TA----TCAGATCATCAT-GAACGTGA
---AAGACTGAGA----ACCATGAAG------------CTCTCTC----GAAA-GAGAAA
AGAGAGAGC-----TGGAT--TTGA-AAGA-GAAAAGAG-AGAGACAACTTTTGACGGTG
GATCTCTTGGCTCACGTATCGATGAAGAACGCAGCCAGCTGCGATAAGTAGTGTGAATTG
CAGAATTCAGTGAATCATCAAATCTTTGAACGCAAATGGCGCTCTTGGGTTCTCCCAGGA
GCATGTCTGTCTGAGTGTCGGATATTATCGAACGCACTCGAC----------GATGTG--
-TGCGAGTGCGGGATTGAGGC-GTCACG------GCGAGCG-------------------
-----------------------AATCGCCGTGTCCCTCGAAG---GACGGCAGCTGAGG
ACTCGCATTCTCTAAAA-------------------------------------------
---AGTGCGAAGGCT-AAAAAGTGT-----CAA-ACTTCCTTCG-----TCC-------T
AGAGGCCG-----------------GCAGTCC---CAGCT-----------------GGA
AG--------------------AAGCGGTGAAGCAT---------TCATATC
[78] Bernardpora_stutchburyi_KS1_b
CCGATC-------------GAAGTA-----TCC-AACA--AAGGTTA-TC-ATC------
-GACCTGTGTGAACTG----TCAAACAACTC--TTAGGGGTCGGCGCCGTACAACGCAGG
--------CGCCGTTAAATGGCGGATT----------AG----TTC--------------
----CGCCAGCCCCG----CCATTTTG------TA----TCACAACATCAT-TAACGTCA
---AAGACTGAGA----GACGTGACAA--------TCCAGCTCT------GAG-GAGCCG
GATGTATGT------------GGCATTTAA-AAAAAAAG-AGAGACAACTTTTGACGGTG
GATCTCTTGGCTCACGTATCGATGAAGAACGCAGCCAGCTGCGATAAGTAGTGTGAATTG
CAGAATTCAGTGAATCATCAAATCTTTGAACGCAAATGGCGCTCTTGGGTTCTCCCAGGA
GCATGTCTGTCTGAGTGTCGGATATTATCGAACGCACC----------------------
-GTACGGTGCGGCATTGAGGC-GTCACG------GCGAGCG-------------------
--------------------ATTTATCGCCGTGTCCCTTGAAG---GACGGCAGCTACGG
ACTCGCATTCTCTACAA-------------------------------------------
---AGTGCGAAGGCT-AAAGAGTGT-----CAA-ACTTCCTTCG-----TCC-------T
AGAGGCCG------------------CAGTCT---CAGCT-----------------GGA
AA--------AGCG------GTGTGTAGAACAACTT---------TAACATC
[79] Bernardpora_stutchburyi_OU5_c
CCGATC-------------GAAGTA-----TCC-AACA--AAGGTTA-TC-ATC------
-GACCTGTGTGAACTG----TCAAACAACTC--TTAGGGGTCGGCGCCGTACAACGCAGG
--------CGCCGTTAAATGGCGGATT----------AG----TTC--------------
----CGCCAGCCCCG----CCATTTTG------TA----TCACAACATCAT-TAACGTCA
---AAGACTGAGA----AACGTGACAA--------TCCAGCTCT------GAG-GAGCCG
GATGTATGT------------GGCATTTAA-AAAAAATG-AGAGACAACTTTTGACGGTG
GATCTCTTGGCTCACGTATCGATGAAGAACGCAGCCAGCTGCGATAAGTAGTGTGAATTG
CAGAATTCAGTGAATCATCAAATCTTTGAACGCAAATGGCGCTCTTGGGTTCTCCCAGGA
GCATGTCTGTCTGAGTGTCGGATATTATCGAACGCACC----------------------
-GTACGGTGCGGCATTGAGGC-GTCACG------GCGAGCG-------------------
--------------------ATTTATCGCCGTGTCCCTTGAAG---GACGGCAGCTACGG
ACTCGCATTCTCTACAA-------------------------------------------
---AGTGCGAAGGCT-AAAGAGTGT-----CAA-ACTTCCTTCG-----TCC-------T
AGAGGCCG------------------CAGTCT---CAGCT-----------------GGA
AA--------AGCG------GTGTGTAGAACAACTT---------TAACATC
[80] Bernardpora_stutchburyi_OU5_a
CCGATC-------------AAAGTA-----TCC-GACA--AAGGTTA-TC-GTC------
-GACCTGTGTGAACCG----TCAAACAACTC--TTAGGGGTCGGCGCCGTACAACGCAGG
--------CGCCGTTAAATGGCGGATT----------AG----TTC--------------
----CGCCAGCCCCG----CCATTTTG------TA----TCACAACATCAT-TAACGTCA
---AAGACTGAGA----AACGTGACAA--------TCCAGCTCT------GAG-GAGCCG
GATGTATGT------------GGCATTTAA-AAAAAATG-AGAGACAACTTTTGACGGTG
GATCTCTTGGCTCACGTATCGATGAAGAACGCAGCCAGCTGCGATAAGTAGTGTGAATTG
CAGAATTCAGTGAATCATCAAATCTTTGAACGCAAATGGCGCTCTTGGGTTCTCCCAGGA
GCATGTCTGTCTGAGTGTCGGATATTATCGAACGCACC----------------------
-GTACGGTGCGGCATTGAGGC-GTCACG------GCGAGCG-------------------
--------------------ATTTATCGCCGTGTCCCTTGAAG---GACGGCAGCTACGG
ACTCGCATTCTCTACAA-------------------------------------------
---AGTGCGAAGGCT-AAAGAGTGT-----CAA-ACTTCCTTCG-----TCC-------T
AGAGGCCG------------------CAGTCT---CAGCT-----------------GGA
AA--------AGCG------GTGTGTAGAACAACTT---------TAACATC
[81] Bernardpora_stutchburyi_MO99
CCGATC-------------RAAGTA-----TCC-GACA--AAGGTTA-TC-GTC------
-GACCTGTGTGAACYG----TCAAACAACTC--TTAGGGGTCGGCGCCGTACAACGCAGG
--------CGCCGTTAAATGGCGGATT----------AG----TTC--------------
----CGCCAGCCCCG----CCATTTTG------TA----TCASGACATCAT-TAACGTCA
---AAGACTGAGA----AACGTGACGA--------TCCAGCTCT------GAS-GAGCMG
GAYGTATGT------------GGCATTTTA-AAAAAAYG-AGAGACAACTTTTGACGGTG
GATCTCTTGGCTCACGTATCGATGAAGAACGCAGCCAGCTGCGATAAGTAGTGTGAATTG
CAGAATTCAGTGAATCATCAAATCTTTGAACGCAAATGGCGCTCTTGGGTTCTCCCAGGA
GCATGTCTGTCTGAGTGTCGGATATTATCGAACGCACT----------------------
-GTACGGTGCGGCATTGAGGC-GTCACG------GCGAGCG-------------------
--------------------ATTTATCGCCGTGTCCCTTGAAG---GACGGCAGCTACGG
ACTCGCATTCTCTACAA-------------------------------------------
---AGTGCGAAGGCT-AAAGAGTGT-----CAA-ACTTCCTTCG-----TCC-------T
AGAGGCCG------------------CAGTCC---CAGCT-----------------GGA
AA--------AGCG------GTGTGTAGAACCACTT---------TAACATC
[82] Bernardpora_stutchburyi_KS1_a
CCGATC-------------AAAGTA-----TCC-GACA--AAGGTTA-TC-GTC------
-GACCTGTGTGAACCG----TCAAACAACTC--TTAGGGGTCGGCGCCGTACAACGCAGG
--------CGCCGTTAAATGGCGGATT----------AG----TTC--------------
----CGCCAGCCCCG----CCATTTTG------TA----TCAGGACATCAT-YAACGTCA
---AAGACTGAGA----AACGTGACGA--------TCCAGCTCT------GAC-GAGCCG
GACGTATGT------------GGCA-TTTT-AAAAAACG-AGAGACAACTTTTGACGGTG
GATCTCTTGGCTCACGTATCGATGAAGAACGCAGCCAGCTGCGATAAGTAGTGTGAATTG
CAGAATTCAGTGAATCATCAAATCTTTGAACGCAAATGGCGCTCTTGGGTTCTCCCAGGA
GCATGTCTGTCTGAGTGTCGGATATTATCGAACGCACC----------------------
-GTACGGTGCGGCATTGAGGC-GTCACG------GCGAGCG-------------------
--------------------ATTTATCGCCGTGTCCCTTGAAG---GACGGCAGCTACGG
ACTCGCATTCTCTACAA-------------------------------------------
---AGTGCGAAGGCT-AAAGAGTGT-----CAA-ACTTCCTTCG-----TCC-------T
AGAGGCCG------------------CAGTCC---CGGCT-----------------GGA
AA--------AGCGG----TGTGTGTAGAACCACCT---------TCATATC
[83] Bernardpora_stutchburyi_KS1_c
CCGATC-------------AAAGTA-----TCC-GACA--AAGGTTA-TC-GTC------
-GACCTGTGTGAACCG----TCAAACAACTC--TTAGGGGTCGGCGCCGTACAACGCAGG
--------CGCCGTTAAATGGCGGATT----------AG----TTC--------------
----CGCCAGCCCCG----CCATTTTG------TA----TCAGGACATCAT-TAACGTCA
---AAGACTGAGA----AACGTGACGA--------TCCAGCTCT------GAC-GAGCCG
GACGTATGT------------GGCA-TTTT-AAAAAACG-AGAGACAACTTTTGACGGTG
GATCTCTTGGCTCACGTATCGATGAAGAACGCAGCCAGCTGCGATAAGTAGTGTGAATTG
CAGAATTCAGTGAATCATCAAATCTTTGAACGCAAATGGCGCTCTTGGGTTCTCCCAGGA
GCATGTCTGTCTGAGTGTCGGATATTATCGAACGCACC----------------------
-GTACGGTGCGGCATTGAGGC-GTCACG------GCGAGCG-------------------
--------------------ATTTATCGCCGTGTCCCTTGAAG---GACGGCAGCTACGG
ACTCGCATTCTCTACAA-------------------------------------------
---AGTGCGAAGGCT-AAAGAGTGT-----CAA-ACTTCCTTCG-----TCC-------T
AGAGGCCG------------------CAGTCC---CGGCT-----------------GGA
AA--------AGCGG----TGTGTGTAGAACCACCT---------TCATATC
[84] Bernardpora_stutchburyi_SS21G
CCGATC-------------AAAGTA-----TCC-GACA--AAGGTTA-TC-GTC------
-GACCTGTGTGAACCG----TCAAACAACTC--TTAGGGGTCGGCGCCGTACAACGCAGG
--------CGCCGTTAAATGGCGGATT----------AG----TTC--------------
----CGCCAGCCCCG----CCATTTTG------TA----TCAGGACATCAT-TAACGTCA
---AAGACTGAGA----AACGTGACGA--------TCCAGCTCT------GAC-GAGCCG
GACGTATGT------------GGCA-TTTT-AAAAAACG-AGAGACAACTTTTGACGGTG
GATCTCTTGGCTCACGTATCGATGAAGAACGCAGCCAGCTGCGATAAGTAGTGTGAATTG
CAGAATTCAGTGAATCATCAAATCTTTGAACGCAAATGGCGCTCTTGGGTTCTCCCAGGA
GCATGTCTGTCTGAGTGTCGGATATTATCGAACGCACC----------------------
-GTACGGTGCGGCATTGAGGC-GTCACG------GCGAGCG-------------------
--------------------ATTTATCGCCGTGTCCCTTGAAG---GACGGCAGCTACGG
ACTCGCATTCTCTACAA-------------------------------------------
---AGTGCGAAGGCT-AAAGAGTGT-----CAA-ACTTCCTTCG-----TCC-------T
AGAGGCCG------------------CAGTCC---CGGCT-----------------GGA
AA--------AGCGG----TGTGTGTAGAACCACCT---------TCATATC
[85] Bernardpora_stutchburyi_OU5_b
CCGATC-------------AAAGTA-----TCC-GACA--AAGGTTA-TC-GTC------
-GACCTGTGTGAACCG----TCAAACAACTC--TTAGGGGTCGGCGCCGTACAACGCAGG
--------CGCCGTTAAATGGCGGATT----------AG----TTC--------------
----CGCCAGCCCCG----CCATTTTG------TA----TCAGGACATCAT-TAACGTCA
---AAGACTGAGA----AACGTGACGA--------TCCAGCTCT------GAC-GAGCCG
GACGTATGT------------GGCA-TTTT-AAAAAACG-AGAGACAACTTTTGACGGTG
GATCTCTTGGCTCACGTATCGATGAAGAACGCAGCCAGCTGCGATAAGTAGTGTGAATTG
CAGAATTCAGTGAATCATCAAATCTTTGAACGCAAATGGCGCTCTTGGGTTCTCCCAGGA
GCATGTCTGTCTGAGTGTCGGATATTATCGAACGCACC----------------------
-GTACGGTGCGGCATTGAGGC-GTCACG------GCGAGCG-------------------
--------------------ATTTATCGCCGTGTCCCTTGAAG---GACGGCAGCTACGG
ACTCGCATTCTCTACAA-------------------------------------------
---AGTGCGAAGGCT-AAAGAGTGT-----CAA-ACTTCCTTCG-----TCC-------T
AGAGGCCG------------------CAGTCC---CGGCT-----------------GGA
AA--------AGCGG----TGTGTGTAGAACCACCT---------TCATATC
[86] Bernardpora_stutchburyi_PEN5
CCGATC-------------AAAGTA-----TCC-GACA--AAGGTTA-TC-GTC------
-GACCTGTGTGAACYG----TCAAACAACTC--TTAGGGGTCGGCGCCGTACAACGCAGG
--------CGCCGTTAAATGGYGGATT----------AG----TTC--------------
----CGCCAGCCCCG----CCATTTTG------TA----TCAGGACATCAT-TAACGTCA
---AAGACTGAGA----AACGTGACGA--------TCCAGCTCT------GAS-GAGCCG
GAYGTATGT------------GGCA-TTKW-AAAAAAYG-AGAGACAACTTTTGACGGTG
GATCTCTTGGCTCACGTATCGATGAAGAACGCAGCCAGCTGCGATAAGTAGTGTGAATTG
CAGAATTCAGTGAATCATCAAATCTTTGAACGCAAATGGCGCTCTTGGGTTCTCCCAGGA
GCATGTCTGTCTGAGTGTCGGATATTATCGAACGCACC----------------------
-GTACGGTGCGGCATTGAGGC-GTCACG------GCGAGCG-------------------
--------------------ATGTATCGCCGTGTCCCTTGAAG---GACGGCAGCTACGG
ACTCGCATTCTCTACAA-------------------------------------------
---AGTGCGAAGGCT-AAAGAGTGT-----CAA-ACTTCCTTCG-----TCC-------T
AGAGGCCG------------------CAGTCC---CGGCT-----------------GGA
AA--------AGCGG----TGTGTGTAGAACCACCT---------TCATATC
[87] Bernardpora_stutchburyi_PEN22
CCGATC-------------AAAGTA-----TCC-RACA--AAGGTTA-TC-RTC------
-GACCTGTGTGAACYG----TCAAACAACTC--TTAGGGGTCGGCGCCGTACAACGCAGG
--------CGCCGTTAAATGGYGGATT----------AG----TTC--------------
----CGCCAGCCCCG----CCATTTTG------TA----TCAGGACATCAT-TAACGTCA
---AAGACTGAGA----AACGTGACGA--------TCCAGCTCT------GAC-GAGCCG
GAYGTATGT------------GGCA-TTKW-AAAAAAYG-AGAGACAACTTTTGACGGTG
GATCTCTTGGCTCACGTATCGATGAAGAACGCAGCCAGCTGCGATAAGTAGTGTGAATTG
CAGAATTCAGTGAATCATCAAATCTTTGAACGCAAATGGCGCTCTTGGGTTCTCCCAGGA
GCATGTCTGTCTGAGTGTCGGATATTATCGAACGCACT----------------------
-GTACGGTGCGGCATTGAGGC-GTCACG------GCGAGCG-------------------
--------------------ATTTATCGCCGTGTCCCTTGAAG---GACGGCAGCTACGG
ACTCGCATTCTCTACAA-------------------------------------------
---AGTGCGAAGGCT-AAAGAGTGT-----CAA-ACTTCCTTCG-----TCC-------T
AGAGGCCG------------------CAGTCC---CRGCT-----------------GGA
AA--------AGCGG----TGTGTGTAGAACCACYT---------TMAYATC
[88] Bernardpora_stutchburyi_KS50
CCGATC-------------AAAGTA-----TCC-GACA--AAGGTTA-TC-GTC------
-GACCTGTGTGAACCG----TCAAACAACTC--TTAGGGGTCGGCGCCGTACAACGCAGG
--------CGCCGTTAAATGGCGGATT----------AG----TTC--------------
----CGCCAGCCCCG----CCATTTTG------TA----TCAGGACATCAT-TAACGTCA
---AAGACTGAGA----AACGTGACGA--------TCCAGCTCT------GAC-GAGCCG
GACGTATGT------------GGCA-TTTT-AAAAAACG-AGAGACAACTTTTGACGGTG
GATCTCTTGGCTCACGTATCGATGAAGAACGCAGCCAGCTGCGATAAGTAGTGTGAATTG
CAGAATTCAGTGAATCATCAAATCTTTGAACGCAAATGGCGCTCTTGGGTTCTCCCAGGA
GCATGTCTGTCTGAGTGTCGGATATTATCGAACGCACT----------------------
-GTACGGTGCGGCATTGAGGC-GTCACG------GCGAGCG-------------------
--------------------ATTTATCGCCGTGTCCCTTGAAG---GACGGCAGCTACGG
ACTCGCATTCTCTACAA-------------------------------------------
---AGTGCGAAGGCT-AAAGAGTGT-----CAA-ACTTCCTTCG-----TCC-------T
AGAGGCCG------------------CAGTCC---CAGCT-----------------GGA
AA--------AGCG------GTGTGTAGAACCACTT---------TAACATC
[89] Bernardpora_stutchburyi_OU40
CCGATC-------------AAAGTA-----TCC-GACA--AAGGTTA-TC-GTC------
-GACCTGTGTGAACCG----TCAAACAACTC--TTAGGGGTCGGCGCCGTACAACGCAGG
--------CGCCGTTAAATGGCGGATT----------AG----TTC--------------
----CGCCAGCCCCG----CCATTTTG------TA----TCAGGACATCAT-TAACGTCA
---AAGACTGAGA----AACGTGACGA--------TCCAGCTCT------GAC-GAGCCG
GACGTATGT------------GGCA-TTTT-AAAAAACG-AGAGACAACTTTTGACGGTG
GATCTCTTGGCTCACGTATCGATGAAGAACGCAGCCAGCTGCGATAAGTAGTGTGAATTG
CAGAATTCAGTGAATCATCAAATCTTTGAACGCAAATGGCGCTCTTGGGTTCTCCCAGGA
GCATGTCTGTCTGAGTGTCGGATATTATCGAACGCACT----------------------
-GTACGGTGCGGCATTGAGGC-GTCACG------GCGAGCG-------------------
--------------------ATTTATCGCCGTGTCCCTTGAAG---GACGGCAGCTACGG
ACTCGCATTCTCTACAA-------------------------------------------
---AGTGCGAAGGCT-AAAGAGTGT-----CAA-ACTTCCTTCG-----TCC-------T
AGAGGCCG------------------CAGTCC---CAGCT-----------------GGA
AA--------AGCG------GTGTGTAGAACCACTT---------TAACATC
[90] Bernardpora_stutchburyi_OU51
CCGATC-------------AAAGTA-----TCC-GACA--AAGGTTA-TC-GTC------
-GACCTGTGTGAACCG----TCAAACAACTC--TTAGGGGTCGGCGCCGTACAACGCAGG
--------CGCCGTTAAATGGCGGATT----------AG----TTC--------------
----CGCCAGCCCCG----CCATTTTG------TA----TCAGGACATCAT-TAACGTCA
---AAGACTGAGA----AACGTGACGA--------TCCAGCTCT------GAC-GAGCCG
GACGTATGT------------GGCA-TTTT-AAAAAACG-AGAGACAACTTTTGACGGTG
GATCTCTTGGCTCACGTATCGATGAAGAACGCAGCCAGCTGCGATAAGTAGTGTGAATTG
CAGAATTCAGTGAATCATCAAATCTTTGAACGCAAATGGCGCTCTTGGGTTCTCCCAGGA
GCATGTCTGTCTGAGTGTCGGATATTATCGAACGCACT----------------------
-GTACGGTGCGGCATTGAGGC-GTCACG------GCGAGCG-------------------
--------------------ATTTATCGCCGTGTCCCTTGAAG---GACGGCAGCTACGG
ACTCGCATTCTCTACAA-------------------------------------------
---AGTGCGAAGGCT-AAAGAGTGT-----CAA-ACTTCCTTCG-----TCC-------T
AGAGGCCG------------------CAGTCC---CAGCT-----------------GGA
AA--------AGCG------GTGTGTAGAACCACTT---------TAACATC
[91] Bernardpora_stutchburyi_MO33
CCGATC-------------AAAGTA-----TCC-GACA--AAGGTTA-TC-GTC------
-GACCTGTGTGAACCG----TCAAACAACTC--TTAGGGGTCGGCGCCGTACAACGCAGG
--------CGCCGTTAAATGGCGGATT----------AG----TTC--------------
----CGCCAGCCCCG----CCATTTTG------TA----TCAGGACATCAT-TAACGTCA
---AAGACTGAGA----AACGTGACGA--------TCCAGCTCT------GAC-GAGCCG
GACGTATGT------------GGCA-TTTT-AAAAAACG-AGAGACAACTTTTGACGGTG
GATCTCTTGGCTCACGTATCGATGAAGAACGCAGCCAGCTGCGATAAGTAGTGTGAATTG
CAGAATTCAGTGAATCATCAAATCTTTGAACGCAAATGGCGCTCTTGGGTTCTCCCAGGA
GCATGTCTGTCTGAGTGTCGGATATTATCGAACGCACT----------------------
-GTACGGTGCGGCATTGAGGC-GTCACG------GCGAGCG-------------------
--------------------ATTTATCGCCGTGTCCCTTGAAG---GACGGCAGCTACGG
ACTCGCATTCTCTACAA-------------------------------------------
---AGTGCGAAGGCT-AAAGAGTGT-----CAA-ACTTCCTTCG-----TCC-------T
AGAGGCCG------------------CAGTCC---CAGCT-----------------GGA
AA--------AGCG------GTGTGTAGAACCACTT---------TAACATC
[92] Bernardpora_stutchburyi_OU5_d
CCGATC-------------GAAGTA-----TCC-AACA--AAGGTTA-TC-ATC------
-GACCTGTGTGAACTG----TCAAACAACTC--TTAGGGGTCGGCGCCGTACAACGCAGG
--------CGCCGTTAAATGGCGGATT----------AG----TTC--------------
----CGCCAGCCCCG----CCATTTTG------TA----TCACAACATCAT-TAACGTCA
---AAGACTGAGA----AACGTGACAA--------TCCAGCTCT------GAG-GAGCCG
GATGTATGT------------GGCATTTAA-AAAAAATG-AGAGACAACTTTTGACGGTG
GATCTCTTGGCTCACGTATCGATGAAGAACGCAGCCAGCTGCGATAAGTAGTGTGAATTG
CAGAATTCAGTGAATCATCAAATCTTTGAACGCAAATGGCGCTCTTGGGTTCTCCCAGGA
GCATGTCTGTCTGAGTGTCGGATATTATCGAACGCACC----------------------
-GTACGGTGCGGCATTGAGGC-GTCACG------GCGAGCG-------------------
--------------------ATTTATCGCCGTGTCCCTTGAAG---GACGGCAGCTACGG
ACTCGCATTCTCTACAA-------------------------------------------
---AGTGCGAAGGCT-AAAGAGTGT-----CAA-ACTTCCTTCG-----TCC-------T
AGAGGCCG------------------CAGTCC---CGGCT-----------------GGA
AA--------AGCGG----TGTGTGTAGAACCACCT---------TCATATC
[93] Bernardpora_stutchburyi_PEN2_a
CCGATC-------------AAAGTA-----TCC-GACA--AAGGTTA-TT-GTC------
-GACCTGTGTGAACTG----TCAAACAACTC--TTAGGGGTCGGCGCCGTACAACGCAGG
--------CGCCGTTAAATGGCGGATT----------AG----TTC--------------
----CGCCAGCCCCG----CCATTTTG------TA----TCAGGACATCAT-TAACGTCA
---AAGACTGAGA----AACGTGACGA--------TCCAGCTCT------GAC-GAGCCG
GACGTATGT------------GGCA-TTGA-AAAAAATG-AGAGACAACTTTTGACGGTG
GATCTCTTGGCTCACGTATCGATGAAGAACGCAGCCAGCTGCGATAAGTAGTGTGAATTG
CAGAATTCAGTGAATCATCAAATCTTTGAACGCAAATGGCGCTCTTGGGTTCTCCCAGGA
GCATGTCTGTCTGAGTGTCGGATATTATCGAACGCACT----------------------
-GTACGGTGCGGCATTGAGGC-GTCACG------GCGAGCG-------------------
-----------------------AATCGCCGTGTCCCTTGAAG---GACGGCAGCTACGG
ACTCGCATTCTCTACAA-------------------------------------------
---AGTGCGAAGGCT-AAAGAGTGT-----CAA-ACTTCCTTCG-----TCC-------T
AGAGGCCG------------------CAGTCC---CGGCT-----------------GGA
AA--------AGCG------GTGTGTAGAACCACCT---------TCATATC
[94] Goniopora_columna_AB748660
CCGATC-------------AATGCA-----TCC-AAAA--CCTCTCG-TG-GGT------
-TTTCAGTGTGAACTG----TCAATCAAATT-TTTAGGGGTCGGCG-----------AGA
--------TGCCGTTAAATGGCGCGTG----------GGCGCGTGC--AACGCACGCGTG
CACACGCCAGCCCCG----CCATTGTC----TGTG----TTCCATCAAACTATAACGTT-
---TTGACTGAAA-----------------------------------------------
--------------------TTGAA-GAAA-GAAAAAAG-AGAGACAACTTTTGACGGTG
GATCTCTTGGCTCACGTATCGATGAAGAACGCAGCCAGCTGCGATAAGTAGTGTGAATTG
CAGAATTCAGTGAATCATTGAATCTTTGAACGCAAATGGCGCTCTTGGGTTCTCCCAGGA
GCATGTCTGTCTGAGTGTCGGATATCACACGAAGCGATCGTGCAC---------------
-ATCGATTGCGTACTTGAGGTTGTCACG--------GACGG------------A------
------AGAC----------ATTCCAGGCCGTGTCCCTCGAAG---GAAGGCAGCTGTGG
TGCCGCACGCGCTATCA--TTCGATTGATAGTGAGTGACCTCTATGAAACAAGTCATGGG
TTCAGTGCGTAGGCT-AAAAGT--------CAA-ATTTCCTCCGTA--CTACCGTGATGT
AGAGGTTSGRG-----------------TTCC---CAGTTTTTGTACCTTG---------
---------------------------------------------ACAAATC
[95] Goniopora_columna_AB748661
CCGATC-------------AATGCA-----TCC-AAAA--CCTCTCG-TG-GGT------
-TTTCAGTGTGAACTG----TCAATCAAATT-TTTAGGGGTCGGCG-----------AGA
--------TGCCGTTAAATGGCGCGTG----------GGCGCGTGC--AACGCACGCGTG
CACACGCCAGCCCCG----CCATTGTC----TGTG----TTCCATCAAACTATAACGTT-
---TTGACTGAAA-----------------------------------------------
--------------------TTGAA-GAAA-GAAAAAAG-AGAGACAACTTTTGACGGTG
GATCTCTTGGCTCACGTATCGATGAAGAACGCAGCCAGCTGCGATAAGTAGTGTGAATTG
CAGAATTCAGTGAATCATTGAATCTTTGAACGCAAATGGCGCTCTTGGGTTCTCCCAGGA
GCATGTCTGTCTGAGTGTCGGATATCACACGAAGCGATCGTGCAC---------------
-ATCGATTGCGTACTTGAGGTTGTCACG--------GACGG------------A------
------AGAC----------ATTCCAGGCCGTGTCCCTCGAAG---GAAGGCAGCTGTGG
TGCCGCACGCGCTATCA--TTCGATTGATAGTGAGTGACCTCTATGAAACAAGTCATGGG
TTCAGTGCGTAGGCT-AAAAGT--------CAA-ATTTCCTCCGTA--CTACCGTGATGT
AGAGGTTSGGG-----------------TTCC---CAGTTTTTGTACCTTG---------
---------------------------------------------ACAAATC
[96] Goniopora_paliformis_IS27
CCGATC-------------AATGCA-----TCC-AAAA--CCTCTCG-TG-GGT------
-TTTCAGTGTGAACTG----TCAATCAAATT-TTTAGGGGTCGGCG-----------AGA
--------TGCCGTTAAATGGCGCGTG----------GGCGCGTGC--AACGCACGCGTG
CACACGCCAGCCCCG----CCATTGTC----TGTG----TTCCATCAAACTATAACGTT-
---TTGACTGAAA-----------------------------------------------
--------------------TTGAA-GAAA-GAAAAAAG-AGAGACAACTTTTGACGGTG
GATCTCTTGGCTCACGTATCGATGAAGAACGCAGCCAGCTGCGATAAGTAGTGTGAATTG
CAGAATTCAGTGAATCATTGAATCTTTGAACGCAAATGGCGCTCTTGGGTTCTCCCAGGA
GCATGTCTGTCTGAGTGTCGGATATCACACGAAGCGATCGTGCAC---------------
-ATCGATTGCGTACTTGAGGTTGTCACG--------GACGG------------A------
------AGAC----------ATTCCAGGCCGTGTCCCTCGAAG---GAAGGCAGCTGTGG
TGCCGCACGCGCTATCA--TTCGATTGATAGTGAGTGACCTCTATGAAACAAGTCATGGG
TTCAGTGCGTAGGCT-AAAAGT--------CAA-ATTTCCTCCGTA--CTACCGTGATGT
AGAGGTTCGGG-----------------TTCC---CAGTTTTTGTACCTTG---------
---------------------------------------------ACAAATC
[97] Goniopora_paliformis_IS48
CCGATC-------------AATGCA-----TCC-AAAA--CCTCTCG-TG-GGT------
-TTTCAGTGTGAACTG----TCAATCAAATT-TTTAGGGGTCGGCG-----------AGA
--------TGCCGTTAAATGGCGCGTG----------GGCGCGTGC--AACGCACGCGTG
CACACGCCAGCCCCG----CCATTGTC----TGTG----TTCCATCAAACTATAACGTT-
---TTGACTGAAA-----------------------------------------------
--------------------TTGAA-GAAA-GAAAAAAG-AGAGACAACTTTTGACGGTG
GATCTCTTGGCTCACGTATCGATGAAGAACGCAGCCAGCTGCGATAAGTAGTGTGAATTG
CAGAATTCAGTGAATCATTGAATCTTTGAACGCAAATGGCGCTCTTGGGTTCTCCCAGGA
GCATGTCTGTCTGAGTGTCGGATATCACACGAAGCGATCGTGCAC---------------
-ATCGATTGCGTACTTGAGGTTGTCACG--------GACGG------------A------
------AGAC----------ATTCCAGGCCGTGTCCCTCGAAG---GAAGGCAGCTGTGG
TGCCGCACGCGCTATCA--TTCGATTGATAGTGAGTGACCTCTATGAAACAAGTCATGGG
TTCAGTGCGTAGGCT-AAAAGT--------CAA-ATTTCCTCCGTA--CTACCGTGATGT
AGAGGTTCGGG-----------------TTCC---CAGTTTTTGTACCTTG---------
---------------------------------------------ACAAATC
[98] Goniopora_minor_MI6
CCGATC-------------AATGCA-----TCC-AAAA--CCTCTCG-TG-GGT------
-TTTCAGTGTGAACTG----TCAATCAAATT-TTTAGGGGTCGGCG-----------AGA
--------TGCCGTTAAATGGCGCGTG----------GGCGCGTGC--AACGCACGCGTG
CACACGCCAGCCCCG----CCATTGTC----TGTG----TTCCATCAAACTATAACGTT-
---TTGACTGAAA-----------------------------------------------
--------------------TTGAA-GAAA-GAAAAAAG-AGAGACAACTTTTGACGGTG
GATCTCTTGGCTCACGTATCGATGAAGAACGCAGCCAGCTGCGATAAGTAGTGTGAATTG
CAGAATTCAGTGAATCATTGAATCTTTGAACGCAAATGGCGCTCTTGGGTTCTCCCAGGA
GCATGTCTGTCTGAGTGTCGGATATCACACGAAGCGATCGTGCAC---------------
-ATCGATTGCGTACTTGAGGTTGTCACG--------GACGG------------A------
------AGAC----------ATTCCAGGCCGTGTCCCTCGAAG---GAAGGCAGCTGTGG
TGCCGCACGCGCTATCA--TTCGATTGATAGTGAGTGACCTCTATGAAACAAGTCATGGG
TTCAGTGCGTAGGCT-AAAAGT--------CAA-ATTTCCTCCGTA--CTACCGTGATGT
AGAGGTTCGGG-----------------TTCC---CAGTTTTTGTACCTTG---------
---------------------------------------------ACAAATC
[99] Goniopora_minor_AO135
CCGATC-------------AATGCA-----TCC-AAAA--CCTCTCG-TG-GGT------
-TTTCAGTGTGAACTG----TCAATCAAATT-TTTAGGGGTCGGCG-----------AGA
--------TGCCGTTAAATGGCGCGTG----------GGCGCGTGC--AACGCACGCGTG
CACACGCCAGCCCCG----CCATTGTC----TGTG----TTCCATCAAACTATAACGTT-
---TTGACTGAAA-----------------------------------------------
--------------------TTGAA-GAAA-GAAAAAAG-AGAGACAACTTTTGACGGTG
GATCTCTTGGCTCACGTATCGATGAAGAACGCAGCCAGCTGCGATAAGTAGTGTGAATTG
CAGAATTCAGTGAATCATTGAATCTTTGAACGCAAATGGCGCTCTTGGGTTCTCCCAGGA
GCATGTCTGTCTGAGTGTCGGATATCACACGAAGCGATCGTGCAC---------------
-ATCGATTGCGTACTTGAGGTTGTCACG--------GACGG------------A------
------AGAC----------ATTCCAGGCCGTGTCCCTCGAAG---GAAGGCAGCTGTGG
TGCCGCACGCGCTATCA--TTCGATTGATAGTGAGTGACCTCTATGAAACAAGTCATGGG
TTCAGTGCGTAGGCT-AAAAGT--------CAA-ATTTCCTCCGTA--CTACCGTGATGT
AGAGGTTCGGG-----------------TTCC---CAGTTTTTGTACCTTG---------
---------------------------------------------ACAAATC
[100] Goniopora_minor_MY029
CCGATC-------------AATGCA-----TCC-AAAA--CCTCTCG-TG-GGT------
-TTTCAGTGTGAACTG----TCAATCAAATT-TTTAGGGGTCGGCG-----------AGA
--------TGCCGTTAAATGGCGCGTG----------GGCGCGTGC--AACGCACGCGTG
CACACGCCAGCCCCG----CCATTGTC----TGTG----TTCCATCAAACTATAACGTT-
---TTGACTGAAA-----------------------------------------------
--------------------TTGAA-GAAA-GAAAAAAG-AGAGACAACTTTTGACGGTG
GATCTCTTGGCTCACGTATCGATGAAGAACGCAGCCAGCTGCGATAAGTAGTGTGAATTG
CAGAATTCAGTGAATCATTGAATCTTTGAACGCAAATGGCGCTCTTGGGTTCTCCCAGGA
GCATGTCTGTCTGAGTGTCGGATATCACACGAAGCGATCGTGCAC---------------
-ATCGATTGCGTACTTGAGGTCGTCACG--------GACGG------------A------
------AGAC----------ATTCCAGGCCGTGTCCCTCGAAG---GAAGGCAGCTGTGG
TGCCGCACGCGCTATCA--TTCGATTGATAGTGAGTGACCTCTATGAAACAAGTCATGGG
TTCAGTGCGTAGGCT-AAAAGT--------CAA-ATTTCCTCCGTA--CTACCGTGATGT
AGAGGTTCGGG-----------------TTCC---CAGTTTTTGTACCTTG---------
---------------------------------------------ACAAATC
[101] Goniopora_minor_IR34
CCGATC-------------AATGCA-----TCC-AAAA--CCTCTCG-TG-GGT------
-TTTCAGTGTGAACTG----TCAATCAAATT-TTTAGGGGTCGGCG-----------AGA
--------TGCCGTTAAATGGCGCGTG----------GGCGCGTGC--AACGCACGCGTG
CACACGCCAGCCCCG----CCATTGTC----TGTG----TTCCATCAAACTATAACGTT-
---TTGACTGAAA-----------------------------------------------
--------------------TTGAA-GAAA-GAAAAAAG-AGAGACAACTTTTGACGGTG
GATCTCTTGGCTCACGTATCGATGAAGAACGCAGCCAGCTGCGATAAGTAGTGTGAATTG
CAGAATTCAGTGAATCATTGAATCTTTGAACGCAAATGGCGCTCTTGGGTTCTCCCAGGA
GCATGTCTGTCTGAGTGTCGGATATCACACGAAGCAATCGTGCAC---------------
-ATCGATTGCGTAGTTGAGGTTGTCACG--------GACGG------------A------
------AGAC----------ATTCCAGGCCGTGTCCCTCGAAG---GAAGGCAGCTGTGG
TGCCGCACGCGCTATCA--TTCGATTGATAGTGAGTGACCTCTATGAAACAAGTCATGGG
TTCAGTGCGTAGGCT-AAAAGT--------CAA-ATTTCCTCCGTA--CTACCGTGATGT
AGAGGTTCGGG-----------------TTCC---CAGTTTTTGTACATTG---------
---------------------------------------------ACAAATC
[102] Goniopora_tantillus_AD068
CCGATG-------------GAAGGAAACATCCA-AAAA--CCTGCAA-GG-GGT------
-TTTCAGTGTGAATTG----TCAATCCACTA-TTTAGGGGTCGGCG-----------AGA
--------TGCCGTTAAATGGCGCGTG----------GGCGTGTGC--GACGCACACGTG
CGCACGTCAGCCCCG----CCATTGTT----GTTA----TTTTATCAAACTGTAACGTT-
---TTGACTGAAA-----------------------------------------------
--------------------GTGAG-GAAG---GAAAAT-AGAGACAACTTTTGACGGTG
GATCTCTTGGCTCACGTATCGATGAAGAACGCAGCCAGCTGCGATAAGTAGTGTGAATTG
CAGAATTCAGTGAATCATTGAATCTTTGAACGCAAATGGCGCTCTTGGGTTCTCCCAGGA
GCATGTCTGTCTGAGTGTCGGATATCTTACGAAGCGATCGTGTTT---------------
-ATCGATTGTGCAGTTGAGGT-GTCACGGACGGAGAGGGAA------------A------
------AAAC----------TCAGTAGTCCGTGTCCCTTGAAA---GGAGGCAGCTGCGG
AGCCGCACGCGCTATTA--TTTGTTTAATAGTGAGTGACCTCTATGAAAAAAGTCATGGG
TTCAGTGCGTAGGCT-AAAAAT--------CAA-A-TTCCTCCGTG--CTACCGTGATGT
AGAGGTTCAGG-----------------TTCC---CAGTTTTAAAGAAC----CGG-TGT
AC-------CAA----------------------------------AAAATC
[103] Goniopora_tantillus_BA032
CCGATG-------------GAAGGAAACATCCA-AAAA--CCTGCAA-GG-GGT------
-TTTCAGTGTGAATTG----TCAATCCACTA-TTTAGGGGTCGGCG-----------AGA
--------TGCCGTTAAATGGCGCGTG----------GGCGTGTGC--GACGCACACGTG
CGCACGTCAGCCCCG----CCATTGTT----GTTA----TTTTATCAAACTGTAACGTT-
---TTGACTGAAA-----------------------------------------------
--------------------GTGAA-GAAG---GAAAAT-AGAGACAACTTTTGACGGTG
GATCTCTTGGCTCACGTATCGATGAAGAACGCAGCCAGCTGCGATAAGTAGTGTGAATTG
CAGAATTCAGTGAATCATTGAATCTTTGAACGCAAATGGCGCTCTTGGGTTCTCCCAGGA
GCATGTCTGTCTGAGTGTCGGATATCTTACGAAGCGATCGTGTTT---------------
-ATCGATTGTGCAGTTGAGGT-GTCACGGACGGAGAGGGAA------------A------
------AAAC----------TCAGTAGTCCGTGTCCCTTGAAA---GGAGGCAGCTGCGG
AGCCGCACGCGCTATTA--TTTGTTTAATAGTGAGTGACCTCTATGAAAAAAGTCATGGG
TTCAGTGCGTAGGCT-AAAAAT--------CAA-A-TTCCTCCGTG--CTACCGTGATGT
AGAGGTTCAGG-----------------TTCC---CAGTTTTAAAGAAC----CGG-TGT
AC-------CAA----------------------------------AAAATC
[104] Goniopora_tantillus__BA099
CCGATG-------------GAAGGAAACATCCA-AAAA--CCTGCAA-GG-GGT------
-TTTCAGTGTGAATTG----TCAATCCACTA-TTTAGGGGTCGGCG-----------AGA
--------TGCCGTTAAATGGCGCGTG----------GGCGTGTGC--GACGCACACGTG
CGCACGTCAGCCCCG----CCATTGTT----GTTA----TTTTATCAAACTGTAACGTT-
---TTGACTGAAA-----------------------------------------------
--------------------GTGAA-GAAG---GAAAAT-AGAGACAACTTTTGACGGTG
GATCTCTTGGCTCACGTATCGATGAAGAACGCAGCCAGCTGCGATAAGTAGTGTGAATTG
CAGAATTCAGTGAATCATTGAATCTTTGAACGCAAATGGCGCTCTTGGGTTCTCCCAGGA
GCATGTCTGTCTGAGTGTCGGATATCTTACGAAGCGATCGTGTTT---------------
-ATCGATTGTGCAGTTGAGGT-GTCACGGACGGAGAGGGAA------------A------
------AAAC----------TCAGTAGTCCGTGTCCCTTGAAA---GGAGGCAGCTGCGG
AGCCGCACGCGCTATTA--TTTGTTTAATAGTGAGTGACCTCTATGAAAAAAGTCATGGG
TTCAGTGCGTAGGCT-AAAAAT--------CAA-A-TTCCTCCGTG--CTACCGTGATGT
AGAGGTTCAGG-----------------TTCC---CAGTTTTAAAGAAC----CGG-TGT
AC-------CAA----------------------------------AAAATC
[105] Goniopora_tantillus_BA070
CCGATG-------------GAAGGAAACATCCA-AAAA--CCTGCAA-GG-GGT------
-TTTCAGTGTGAATTG----TCAATCCACTA-TTTAGGGGTCGGCG-----------AGA
--------TGCCGTTAAATGGCGCGTG----------GGCGTGTGC--GACGCACACGTG
CGCACGTCAGCCCCG----CCATTGTT----GTTA----TTTTATCAAACTGTAACGTT-
---TTGACTGAAA-----------------------------------------------
--------------------GTGAA-GAAG---GAAAAT-AGAGACAACTTTTGACGGTG
GATCTCTTGGCTCACGTATCGATGAAGAACGCAGCCAGCTGCGATAAGTAGTGTGAATTG
CAGAATTCAGTGAATCATTGAATCTTTGAACGCAAATGGCGCTCTTGGGTTCTCCCAGGA
GCATGTCTGTCTGAGTGTCGGATATCTTACGAAGCGATCGTGTTT---------------
-ATCGATTGTGCAGTTGAGGT-GTCACGGACGGAGAGGGAA------------A------
------AAAC----------TCAGTAGTCCGTGTCCCTTGAAA---GGAGGCAGCTGCGG
AGCCGCACGCGCTATTA--TTTGTTTAATAGTGAGTGACCTCTATGAAAAAAGTCATGGG
TTCAGTGCGTAGGCT-AAAAAT--------CAA-A-TTCCTCCGTG--CTACCGTGATGT
AGAGGTTCAGG-----------------TTCC---CAGTTTTAAAGAAC----CGG-TGT
AC-------CAA----------------------------------AAAATC
[106] Goniopora_somaliensis_DJ019_b
CCGATG-------------GAAGGAAACATCCA-AAAA--CCTGCAA-GG-GGT------
-TTTCAGTGTGAATTG----TCAATCCACTA-TTTAGGGGTCGGCG-----------AGA
--------TGCCGTTAAATGGCGCGTG----------GGCGTGTGC--GACGCACACGTG
CGCACGTCAGCCCCG----CCATTGTT----GTTA----TTTTATCAAACTGTAACGTT-
---TTGACTGAAA-----------------------------------------------
--------------------GTGAG-GAAG---GAAAAT-AGAGACAACTTTTGACGGTG
GATCTCTTGGCTCACGTATCGATGAAGAACGCAGCCAGCTGCGATAAGTAGTGTGAATTG
CAGAATTCAGTGAATCATTGAATCTTTGAACGCAAATGGCGCTCTTGGGTTCTCCCAGGA
GCATGTCTGTCTGAGTGTCGGATATCTTACGAAGCGATCGTGTTT---------------
-ATCGATTGTGCAATTGAGGT-GTCACGGACGGAGAGGGAA------------A------
------AAAC----------TCAGTAGTCCGTGTCCCTTGAAA---GGAGGCAGCTGCGG
AGCCGCACGCGCTATTA--TTTGTTTAATAGTGAGTGACCTCTATGAAAAAAGTCATGGG
TTCAGTGCGTAGGCT-AAAAAT--------CAA-A-TTCCTCCGTG--CTACCGTGATGT
AGAGGTTCAGG-----------------TTCC---CAGTTTTAAAGAAC----GGGATGT
AC-------CAA----------------------------------AAAATC
[107] Goniopora_somaliensis_DJ073
CCGATG-------------GAAGGAAACATCCA-AAAA--CCTGCAA-GG-GGT------
-TTTCAGTGTGAATTG----TCAATCCACTA-TTTAGGGGTCGGCG-----------AGA
--------TGCCGTTAAATGGCGCGTG----------GGCGTGTGC--GACGCACACGTG
CGCACGTCAGCCCCG----CCATTGTT----GTTA----TTTTATCAAACTGTAACGTT-
---TTGACTGAAA-----------------------------------------------
--------------------GTGAG-GAAG---GAAAAT-AGAGACAACTTTTGACGGTG
GATCTCTTGGCTCACGTATCGATGAAGAACGCAGCCAGCTGCGATAAGTAGTGTGAATTG
CAGAATTCAGTGAATCATTGAATCTTTGAACGCAAATGGCGCTCTTGGGTTCTCCCAGGA
GCATGTCTGTCTGAGTGTCGGATATCTTACGAAGCGATCGTGTTT---------------
-ATCGATTGTGCAATTGAGGT-GTCACGGACGGAGAGGGAA------------A------
------AAAC----------TCAGTAGTCCGTGTCCCTTGAAA---GGAGGCAGCTGCGG
AGCCGCACGCGCTATTA--TTTGTTTAATAGTGAGTGACCTCTATGAAAAAAGTCATGGG
TTCAGTGCGTAGGCT-AAAAAT--------CAA-A-TTCCTCCGTG--CTACCGTGATGT
AGAGGTTCAGG-----------------TTCC---CAGTTTTAAAGAAC----GGGATGT
AC-------CAA----------------------------------AAAATC
[108] Goniopora_sp1_BA078
CCGATG-------------GAAGGAAACATCCA-AAAA--CCTGCAA-GG-GGT------
-TTTCAGTGTGAATTG----TCAATCCACTA-TTTAGGGGTCGGCG-----------AGA
--------TGCCGTTAAATGGCGCGTG----------GGCGTGTGC--GACGCACACGTG
CGCACGTCAGCCCCG----CCATTGTT----GTTA----TTTTATCAAACTGTAACGTT-
---TTGACTGAAA-----------------------------------------------
--------------------GTGAG-GAAG---GAAAAT-AGAGACAACTTTTGACGGTG
GATCTCTTGGCTCACGTATCGATGAAGAACGCAGCCAGCTGCGATAAGTAGTGTGAATTG
CAGAATTCAGTGAATCATTGAATCTTTGAACGCAAATGGCGCTCTTGGGTTCTCCCAGGA
GCATGTCTGTCTGAGTGTCGGATATCTTACGAAGCGATCGTGTTT---------------
-ATCGATTGTGCAATTGAGGT-GTCACGGACGGAGAGGGAA------------A------
------AAAC----------TCAGTAGTCCGTGTCCCTTGAAA---GGAGGCAGCTGCGG
AGCCGCACGCGCTATTA--TTTGTTTAATAGTGAGTGACCTCTATGAAAAAAGTCATGGG
TTCAGTGCGTAGGCT-AAAAAT--------CAA-A-TTCCTCCGTG--CTACCGTGATGT
AGAGGTTCAGG-----------------TTCC---CAGTTTTAAAGAAC----SGGATGT
AC-------CAA----------------------------------AAAATC
[109] Goniopora_sp2_MU139
CCGATG-------------GAAGGAAACATCCA-AAAA--CCTGCAA-GG-GGT------
-TTTCAGTGTGAATTG----TCAATCCACTA-TTTAGGGGTCGGCG-----------AGA
--------TGCCGTTAAATGGCGCGTG----------GGCGTGTGC--GACGCACACGTG
CGCACGTCAGCCCCG----CCATTGTT----GTTA----TTTTATCAAACTGTAACGTT-
---TTGACTGAAA-----------------------------------------------
--------------------GTGAG-GAAK---GAAAAT-AGAGACAACTTTTGACGGTG
GATCTCTTGGCTCACGTATCGATGAAGAACGCAGCCAGCTGCGATAAGTAGTGTGAATTG
CAGAATTCAGTGAATCATTGAATCTTTGAACGCAAATGGCGCTCTTGGGTTCTCCCAGGA
GCATGTCTGTCTGAGTGTCGGATATCTTACGAAGCGATCGTGTTT---------------
-ATCGATTGTGCAATTGAGGT-GTCACGGACGGAGAGGGAA------------A------
------AAAC----------TCAGTAGTCCGTGTCCCTTGAAA---GGAGGCAGCTGCGG
AGCCGCACGCGCTATTA--TTTGTTTAATAGTGAGTGACCTCTATGAAAAAAGTCATGGG
TTCAGTGCGTAGGCT-AAAAAT--------CAA-A-TTCCTCCGTG--CTACCGTGATGT
AGAGGTTCAGG-----------------TTCC---CAGTTTTAAAGAAC----CGGATGT
AC-------CAA----------------------------------AAAATC
[110] Goniopora_somaliensis_DJ198_b
CCGATG-------------GAAGGAAACATCCA-AAAA--CCTGCAA-GG-GGT------
-TTTCAGTGTGAATTG----TCAATCCACTA-TTTAGGGGTCGGCG-----------AGA
--------TGCCGTTAAATGGCGCGTG----------GGCGTGTGC--GACGCACACGTG
CGCACGTCAGCCCCG----CCATTGTT----GTTR----TTTTATCAAACTGTAACGTT-
---TTGACTGAAA-----------------------------------------------
--------------------GTGAG-GAAG---GAAAAT-AGAGACAACTTTTGACGGTG
GATCTCTTGGCTCACGTATCGATGAAGAACGCAGCCAGCTGCGATAAGTAGTGTGAATTG
CAGAATTCAGTGAATCATTGAATCTTTGAACGCAAATGGCGCTCTTGGGTTCTCCCAGGA
GCATGTCTGTCTGAGTGTCGGATATCTTACGAAGCGATCGTGTTT---------------
-ATCGATTGTGCAATTGAGGT-GTCACGGACGGAGAGGGAA------------A------
------AAAC----------TCAGTAGTCCGTGTCCCTTGAAA---GGAGGCAGCTGCGG
AGCCGCACGCGCTATTA--TTTGTTTAATAGTGAGTGACCTCTATGAAAAAAGTCATGGG
TTCAGTGCGTAGGCT-AAAAAT--------CAA-A-TTCCTCCGTG--CTACCGTGATGT
AGAGGTTCAGG-----------------TTCC---CAGTTTTAAAGAAC----GGGATGT
AC-------CAA----------------------------------AAAATC
[111] Goniopora_cf_somaliensis_MY100
CCGATG-------------GAAGGAAACATCCA-AAAA--CCTGCAA-GG-GGT------
-TTTCAGTGTGAATTG----TCAATCCACTA-TTTAGGGGTCGGCG-----------AGA
--------TGCCGTTAAATGGCGCGTG----------GGCGTGTGC--GACGCACACGTG
CGCACGTCAGCCCCG----CCATTGTT----GTTA----TTTTATCAAACTGTAACGTT-
---TTGACTGAAA-----------------------------------------------
--------------------GTGAG-GAAG---GAAAAT-AGAGACAACTTTTGACGGTG
GATCTCTTGGCTCACGTATCGATGAAGAACGCAGCCAGCTGCGATAAGTAGTGTGAATTG
CAGAATTCAGTGAATCATTGAATCTTTGAACGCAAATGGCGCTCTTGGGTTCTCCCAGGA
GCATGTCTGTCTGAGTGTCGGATATCTTACGAAGCGATCGTGTTT---------------
-ATCGATTGTGCAATTGAGGT-GTCACGGACGGAGAGGGAA------------A------
------AAAC----------TCAGTAGTCCGTGTCCCTTGAAA---GGAGGCAGCTGCGG
AGCCGCACGCGCTATTA--TTTGTTTAATAGTGAGTGACCTCTATGAAAAAAGTCATGGG
TTCAGTGCGTAGGCT-AAAAAT--------MAA-A-TTCCTCCGTG--CTACCGTGATGT
AGAGGTTCAGG-----------------TTCC---CAGTTTTAAAGAAC----CGGATGT
AC-------CAA----------------------------------AAAATC
[112] Goniopora_somaliensis_DJ019_a
CCGATG-------------GAAGGAAACATCCA-AAAA--CCTGCAA-GG-GGT------
-TTTCAGTGTGAATTG----TCAATCCACTA-TTTAGGGGTCGGCG-----------AGA
--------TGCCGTTAAATGGCGCGTG----------GGCGTGTGC--GACGCACACGTG
CGCACGTCAGCCCCG----CCATTGTT----GTTA----TTTTATCAAACTGTAACGTT-
---TTGACTGAAA-----------------------------------------------
--------------------GTGAG-GAAG---GAAAAT-AGAGACAACTTTTGACGGTG
GATCTCTTGGCTCACGTATCGATGAAGAACGCAGCCAGCTGCGATAAGTAGTGTGAATTG
CAGAATTCAGTGAATCATTGAATCTTTGAACGCAAATGGCGCTCTTGGGTTCTCCCAGGA
GCATGTCTGTCTGAGTGTCGGATATCTTACGAAGCGATCGTGTTT---------------
-ATCGATTGTGCAATTGAGGT-GTCACGGACGGAGAGGGAA------------A------
------AAAC----------TCAGTAGTCCGTGTCCCTTGAAA---GGAGGCAGCTGCGG
AGCCGCACGCGCTATTA--TTTGTTTAATAGTGAGTGACCTCTATGAAAAAAGTCATGGG
TTCAGTGCGTAGGCT-AAAAAT--------CAA-A-TTCCTCCGTG--CTACCGTGATGT
AGAGGTTCAGG-----------------TTCC---CAGTTTTAAAGAACA--AAGAATGT
AC-------CCAAAA------------------------------ATCAATC
[113] Goniopora_somaliensis_DJ198_a
CCGATG-------------GAAGGAAACATCCA-AAAA--CCTGCAA-GG-GGT------
-TTTCAGTGTGAATTG----TCAATCCACTA-TTTAGGGGTCGGCG-----------AGA
--------TGCCGTTAAATGGCGCGTG----------GGCGTGTGC--GACGCACACGTG
CGCACGTCAGCCCCG----CCATTGTT----GTTR----TTTTATCAAACTGTAACGTT-
---TTGACTGAAA-----------------------------------------------
--------------------GTGAG-GAAG---GAAAAT-AGAGACAACTTTTGACGGTG
GATCTCTTGGCTCACGTATCGATGAAGAACGCAGCCAGCTGCGATAAGTAGTGTGAATTG
CAGAATTCAGTGAATCATTGAATCTTTGAACGCAAATGGCGCTCTTGGGTTCTCCCAGGA
GCATGTCTGTCTGAGTGTCGGATATCTTACGAAGCGATCGTGTTT---------------
-ATCGATTGTGCAATTGAGGT-GTCACGGACGGAGAGGGAA------------A------
------AAAC----------TCAGTAGTCCGTGTCCCTTGAAA---GGAGGCAGCTGCGG
AGCCGCACGCGCTATTA--TTTGTTTAATAGTGAGTGACCTCTATGAAAAAAGTCATGGG
TTCAGTGCGTAGGCT-AAAAAT--------CAA-A-TTCCTCCGTG--CTACCGTGATGT
AGAGGTTCAGG-----------------TTCC---CAGTTTTAAAGAACA--AAGAATGT
AC-------CCAAAA------------------------------ATCAATC
[114] Goniopora_columna_IS1
CCGATA-------------GACGCA-----TCC-AAAA--CCTGCAA-TG-GGT------
-TTTCAGTGTGAATTG----TCAATTCAATT-TTTAGGGGTCGGCG-----------AGA
--------TGCCGTTAAATGGCGCGTG----------GGCGTGTGCCTGACGCACACGTT
TGCACGTCAGCCCCG----CCATCGTT----TTTG----TGTCATCAAACTGAAACGTT-
---TTGACTGAAA-----------------------------------------------
--------------------GTGAA-TAAG-CAAAAAAG-AGAGACAACTTTTGACGGTG
GATCTCTTGGCTCACGTATCGATGAAGAACGCAGCCAGCTGCGATAAGTAGTGTGAATTG
CAGAATTCAGTGAATCATTGAATCTTTGAACGCAAATGGCGCTCTTGGGTTCTCCCAGGA
GCATGTCTGTCTGAGTGTCGGATATCTTACGAAGCGATCGTG--C---------------
-ATCGATTGCGGAATTGAGGT-GTCACG------GAGAGTG------------A------
------GAAC----------AACTCGGGCCGTGTCCCTCGAAA---GGAGGCAGCTGCGG
AGCCGCACGCGCTATTA--TTTGTTTAATAGCGAGTGACCTCTATG-AAAAAGTCATAGG
TTCAGTGCGTAGGCT-AAAATA--------CAA-A-TTCCTCCGTG--CTACCATGATGT
AGAGGTTCAGG-----------------GTCC---CAGTTTTAGTTTATGT-TTTTGTAA
AC----------GAC------------------------------CAAAATC
[115] Goniopora_minor_OU56
CCGATA-------------GACGCA-----TCC-AAAA--CCTGCAA-TG-GGT------
-TTTCAGTGTGAATTG----TCAATTCAATT-TTTAGGGGTCGGCG-----------AGA
--------TGCCGTTAAATGGCGCGTG----------GGCGTGTGCCTGACGCACACGTT
TGCACGTCAGCCCCG----CCATTGTT----TTTG----TGTCATCAAACTGAAACGTT-
---TTGACTGAAA-----------------------------------------------
--------------------GTGAA-TAAG-CAAAAAAG-AGAGACAACTTTTGACGGTG
GATCTCTTGGCTCACGTATCGATGAAGAACGCAGCCAGCTGCGATAAGTAGTGTGAATTG
CAGAATTCAGTGAATCATTGAATCTTTGAACGCAAATGGCGCTCTTGGGTTCTCCCAGGA
GCATGTCTGTCTGAGTGTCGGATATCTTACGAAGCGATCGTG--C---------------
-ATCGATTGCGGAATTGAGGT-GTCACG------GAGAGTG------------A------
------GAAC----------AACTCGGGCCGTGTCCCTCGAAA---GGAGGCAGCTGCGG
AGCCGCACGCGCTATTA--TTTGTTTAATAGCGAGTGACCTCTATG-AAAAAGTCATGGG
TTCAGTGCGTAGGCT-AAAATA--------CAA-A-TTCCTCCGTG--CTACCATGATGT
AGAGGTTCAGG-----------------GTCC---CAGTTTCAGTTTATGT-TTTTGTAA
AC----------AAC------------------------------CAAAATC
[116] Goniopora_lobata_KK17
CCGATA-------------GACGCA-----TCCAAAAA--CCTGCAA-TG-GGT------
-TTTCAGTGTGAATTG----TCAATTCAATT-TTTAGGGGTCGGCG-----------AGA
--------TGCCGTTAAATGGCGCGTG----------GGCGTGTGCCTGACGCACACGTT
TGCACGTCAGCCCCG----CCATCGTT----TTTG----TGTCATCAAACTGAAACGTT-
---TTGACTGAAA-----------------------------------------------
--------------------GTGAA-TAAG-CAAAAAAG-AGAGACAACTTTTGACGGTG
GATCTCTTGGCTCACGTATCGATGAAGAACGCAGCCAGCTGCGATAAGTAGTGTGAATTG
CAGAATTCAGTGAATCATTGAATCTTTGAACGCAAATGGCGCTCTTGGGTTCTCCCAGGA
GCATGTCTGTCTGAGTGTYGGATATCTTACGAAGCGATCGTG--C---------------
-ATCGATTGCGGAATTGAGGT-GTCACG------GAGAGTG------------A------
------GAAC----------AACTCGGGCCGTGTCCCTCGAAA---GGAGGCAGCTGCGG
AGCCGCACGCGCTATTA--TTTGTTTAATAGCGAGTGACCTCTATG-AAAAAGTCATGGG
TTCAGTGCGTAGGCT-AAAATA--------CAA-A-TTCCTCCGTG--CTACCATGATGT
AGAGGTTCAGG-----------------GTCC---CAGTTTTASTTTATGT-TTTTGTMA
AC----------AAC------------------------------CAAAATC
[117] Goniopora_burgosi_OT6
CCGATA-------------GACGCA-----TCC-AAAA--CCTGCAA-TG-GGT------
-TTTCAGTGTGAATTG----TCAATTCAATT-TTTAGGGGTCGGCG-----------AGA
--------TGCCGTTAAATGGCGCGTG----------GGCGTGTGCTTGACGCACGCGTT
TGCACGTCAGCCCCG----CCATTGTT----TTTG----TGTCATCAAACTGTAACGTC-
---TTGACTGAAA-----------------------------------------------
--------------------GTGAA-TAAG-CAATAAAG-AGAGACAACTTTTGACGGTG
GATCTCTTGGCTCACGTATCGATGAAGAACGCAGCCAGCTGCGATAAGTAGTGTGAATTG
CAGAATTCAGTGAATCATTGAATCTTTGAACGCAAATGGCGCTCTTGGGTTCTCCCAGGA
GCATGTCTGTCTGAGTGTCGGATATCTTACGAAGCGATCGTG--C---------------
-ATCGATTGCGGAATTGAGGT-GTCACG------GTGAGTG------------A------
------AAAC----------AACTTGGGCCGTGTCCCTCGAAA---GGAGGCAGCTGCGG
AGCCGCACGCGCTATTA--TTTATTTAATAGCGAGTGACCTCTATG-AAAAAGTCATGGG
TTCAGTGCGTAGGCT-AAAATA--------AAA-A-TTCCTCCGTG--CTACCATGATGT
AGAGGTTCAGG-----------------GTCC---CAGTTTTTATTTGTTTATTTTGTAA
AC----------AAC------------------------------CAAAATC
[118] Goniopora_tenuidens_KS15
CCGATA-------------GACGCA-----TCC-AAAA--CCTGCAA-TG-GGT------
-TTTCAGTGTGAATTG----TCAATTCAATT-TTTAGGGGTCGGCG-----------AGA
--------TGCCGTTAAATGGCGCGTG----------GGCGTGTGCTTGACGCACGCGTT
TGCACGTCAGCCCCG----CCATTGTT----TTTG----TGTCATCAAACTGTAACGTC-
---TTGACTGAAA-----------------------------------------------
--------------------GTGAA-TAAG-CAATAAAG-AGAGACAACTTTTGACGGTG
GATCTCTTGGCTCACGTATCGATGAAGAACGCAGCCAGCTGCGATAAGTAGTGTGAATTG
CAGAATTCAGTGAATCATTGAATCTTTGAACGCAAATGGCGCTCTTGGGTTCTCCCAGGA
GCATGTCTGTCTGAGTGTCGGATATCTTACGAAGCGATCGTG--C---------------
-ATCGATTGCGGAATTGAGGT-GTCACG------GTGAGTG------------A------
------AAAC----------AACTTGGGCCGTGTCCCTCGAAA---GGAGGCAGCTGCGG
AGCCGCACGCGCTATTA--TTTATTTAATAGCGAGTGACCTCTATG-AAAAAGTCATGGG
TTCAGTGCGTAGGCT-AAAATA--------AAA-A-TTCCTCCGTG--CTACCATGATGT
AGAGGTTCAGG-----------------GTCC---CAGTTTTTATTTGTTTATTTTGTAA
AC----------AAC------------------------------CAAAATC
[119] Goniopora_tenuidens_OT18
CCGATA-------------GACGCA-----TCC-AAAA--CCTGCAA-TG-GGT------
-TTTCAGTGTGAATTG----TCAATTCAATT-TTTAGGGGTCGGCG-----------AGA
--------TGCCGTTAAATGGCGCGTG----------GGCGTGTGCTTGACGCACGCGTT
TGCACGTCAGCCCCG----CCATTGTT----TTTG----TGTCATCAAACTGTAACGTC-
---TTGACTGAAA-----------------------------------------------
--------------------GTGAA-TAAG-CAATAAAG-AGAGACAACTTTTGACGGTG
GATCTCTTGGCTCACGTATCGATGAAGAACGCAGCCAGCTGCGATAAGTAGTGTGAATTG
CAGAATTCAGTGAATCATTGAATCTTTGAACGCAAATGGCGCTCTTGGGTTCTCCCAGGA
GCATGTCTGTCTGAGTGTCGGATATCTTACGAAGCGATCGTG--C---------------
-ATCGATTGCGGAATTGAGGT-GTCACG------GTGAGTG------------A------
------AAAC----------AACTYGGGCCGTGTCCCTCGAAA---GGAGGCAGCTGCGG
AGCCGCACGCGCTATTA--TTTATTTAATAGCGAGTGACCTCTATG-AAAAAGTCATGGG
TTCAGTGCGTAGGCT-AAAATA--------AAA-A-TTCCTCCGTG--CTACCATGATGT
AGAGGTTCAGG-----------------GTCC---CAGTTTTTATTTGTTTATTTTGTAA
AC----------AAC------------------------------CAAAATC
[120] Goniopora_tenuidens_OT15
CCGATA-------------GACGCA-----TCC-AAAA--CCTGCAA-TG-GGT------
-TTTCAGTGTGAATTG----TCAATTCAATT-TTTAGGGGTCGGCG-----------AGA
--------TGCCGTTAAATGGCGCGTG----------GGCGTGTGCTTGACGCACGCGTT
TGCACGTCAGCCCCG----CCATTGTT----TTTG----TGTCATCAAACTGTAACGTC-
---TTGACTGAAA-----------------------------------------------
--------------------GTGAA-TAAG-CAATAAAG-AGAGACAACTTTTGACGGTG
GATCTCTTGGCTCACGTATCGATGAAGAACGCAGCCAGCTGCGATAAGTAGTGTGAATTG
CAGAATTCAGTGAATCATTGAATCTTTGAACGCAAATGGCGCTCTTGGGTTCTCCCAGGA
GCATGTCTGTCTGAGTGTCGGATATCTTACGAAGCGATCGTG--C---------------
-ATCGATTGCGGAATTGAGGT-GTCACG------GTGAGTG------------A------
------AAAC----------AACTYGGGCCGTGTCCCTCGAAA---GGAGGCAGCTGCGG
AGCCGCACGCGCTATTA--TTTATTTAATAGCGAGTGACCTCTATG-AAAAAGTCATGGG
TTCAGTGCGTAGGCT-AAAATA--------AAA-A-TTCCTCCGTG--CTACCATGATGT
AGAGGTTCAGG-----------------GTCC---CAGTTTTTATTTGTTTATTTTGTAA
AC----------AAC------------------------------CAAAATC
[121] Goniopora_tenuidens_KK28
CCGATA-------------GACGCA-----TCC-AAAA--CCTGCAA-TG-GGT------
-TTTCAGTGTGAATTG----TCAATTCAATT-TTTAGGGGTCGGCG-----------AGA
--------TGCCGTTAAATGGCGCGTG----------GGCGTGTGCTTGACGCACGCGTT
TGCACGTCAGCCCCG----CCATTGTT----TTTG----TGTCATCAAACTGTAACGTC-
---TTGACTGAAA-----------------------------------------------
--------------------GTGAA-TAAG-CAATAAAG-AGAGACAACTTTTGACGGTG
GATCTCTTGGCTCACGTATCGATGAAGAACGCAGCCAGCTGCGATAAGTAGTGTGAATTG
CAGAATTCAGTGAATCATTGAATCTTTGAACGCAAATGGCGCTCTTGGGTTCTCCCAGGA
GCATGTCTGTCTGAGTGTCGGATATCTTACGAAGCGATCGTG--C---------------
-ATCGATTGCGGAATTGAGGT-GTCACG------GTGAGTG------------A------
------AAAC----------AACTCGGGCCGTGTCCCTCGAAA---GGAGGCAGCTGCGG
AGCCGCACGCGCTATYA--TTTRTTTAATAGCGAGTGACCTCTATG-AAAAAGTCATGGG
TTCAGTGCGTAGGCT-AAAATA--------AAA-A-TTCCTCCGTG--CTACCATGATGT
AGAGGTTCAGG-----------------GTCC---CAGTTTTTATTTGTTTATTTTGTAA
AC----------AAC------------------------------CAAAATC
[122] Goniopora_tenuidens_AM85
CCGATA-------------GACGCA-----TCC-AAAA--CCTGCAA-TG-GGT------
-TTTCAGTGTGAATTG----TCAATTCAATT-TTTAGGGGTCGGCG-----------AGA
--------TGCCGTTAAATGGCGCGTG----------GGCGTGTGCTTGACGCACGCGTT
TGCACGTCAGCCCCG----CCATTGTT----TTTG----TGTCATCAAACTGTAACGTC-
---TTGACTGAAA-----------------------------------------------
--------------------GTGAA-TAAG-CAATAAAG-AGAGACAACTTTTGACGGTG
GATCTCTTGGCTCACGTATCGATGAAGAACGCAGCCAGCTGCGATAAGTAGTGTGAATTG
CAGAATTCAGTGAATCATTGAATCTTTGAACGCAAATGGCGCTCTTGGGTTCTCCCAGGA
GCATGTCTGTCTGAGTGTCGGATATCTTACGAAGCGATCGTG--C---------------
-ATCGATTGCGGAATTGAGGT-GTCACG------GTGAGTG------------A------
------AAAC----------AACTCGGGCCGTGTCCCTCGAAA---GGAGGCAGCTGCGG
AGCCGCACGCGCTATTA--TTTATTTAATAGCGAGTGACCTCTATG-AAAAAGTCATGGG
TTCAGTGCGTAGGCK-AAAATA--------AAA-A-TTCCTCCGTG--CTACCATGATGT
AGAGGTTCAGG-----------------GTCC---CAGTTTTTATTTSTTTATTTTGTAA
AC----------AAC------------------------------CAAAATC
[123] Goniopora_tenuidens_IS18
CCGATA-------------GACGCA-----TCC-AAAA--CCTGCAA-TG-GGT------
-TTTCAGTGTGAATTG----TCAATTCAATT-TTTAGGGGTCGGCG-----------AGA
--------TGCCGTTAAATGGCGCGTG----------GGCGTGTGCTTGACGCACGCGTT
TGCACGTCAGCCCCG----CMATTGTT----TTTG----TGTCATCAAACTGTAACGTC-
---TTGACTGAAA-----------------------------------------------
--------------------GTGAA-TAAG-CAATAAAG-AGAGACAACTTTTGACGGTG
GATCTCTTGGCTCACGTATCGATGAAGAACGCAGCCAGCTGCGATAAGTAGTGTGAATTG
CAGAATTCAGTGAATCATTGAATCTTTGAACGCAAATGGCGCTCTTGGGTTCTCCCAGGA
GCATGTCTGTCTGAGTGTCGGATATCTTACSAAGCGATCGTG--C---------------
-ATCGATTGCGGAATTGAGGT-GTCACG------GTGAGTG------------A------
------AAAC----------AACTCGGGCCGTGTCCCTCGAAA---GGAGGCAGCTGCGG
AGCCGCACGCGCTATTA--TTTGTTTAATAGCGAGTGACCTCTATG-AAAAAGTCATGGG
TTCAGTGCGTAGGCT-AAAATA--------AAA-R-TTCCTCCGTG--CTACCATGATGT
AGAGGTTCAGG-----------------GTCC---CAGTTTTTATTTGTTTATTTTGTAA
AC----------AAC------------------------------CAAAATC
[124] Goniopora_tenuidens_TN53
CCGATA-------------GACGCA-----TCC-AAAA--CCTGCAA-TG-GGT------
-TTTCAGTGTGAATTG----TCAATTCAATT-TTTAGGGGTCGGCG-----------AGA
--------TGCCGTTAAATGGCGCGTG----------GGCGTGTGCTTGACGCACGCGTT
TGCACGTCAGCCCCG----CCATTGTT----TTTG----TGTCATCAAACTGTAACGTA-
---TTGACTGAAA-----------------------------------------------
--------------------GTGAA-TAAG-CAATAAAG-AGAGACAACTTTTGACGGTG
GATCTCTTGGCTCACGTATCGATGAAGAACGCAGCCAGCTGCGATAAGTAGTGTGAATTG
CAGAATTCAGTGAATCATTGAATCTTTGAACGCAAATGGCGCTCTTGGGTTCTCCCAGGA
GCATGTCTGTCTGAGTGTCGGATATCTTACGAAGCGATCGTG--C---------------
-ATCGATTGCGGAATTGAGGT-GTCACG------GTGAGTG------------A------
------AAAC----------AACTCGGGCCGTGTCCCTCGAAA---GGAGGCAGCTGCGG
AGCCGCACGCGCTATTA--TTTGTTTAATAGCGAGTGACCTCTATG-AAAAAGTCATGGG
TTCAGTGCGTAGGCT-AAAATA--------CAA-A-TTCCTCCGTG--CTACCATGATGT
AGAGGTTCAGG-----------------GTCC---CAGTTTTTATTTGTTTGTTTTGTAA
AC----------AAC------------------------------CAAAATC
[125] Goniopora_djiboutiensis_AB748699
CCGATC-------------AATGAA-----TCC-AAAA--CCTGCAA-TG-GGT------
-TTTCAGTGTGAACTG----TCAATTCAATT-TTTAGGGGTCGGCG-----------AGA
--------TGCCGTTAAATGGCGCGCG----------GGCGTGTGC--GACGCACACGTG
CGCACGTCAGCCCCG----CCATTGTT----TTTG----TGTCATCAAACTGTAACGTT-
---TTGACTGAAA-----------------------------------------------
--------------------GTGAA-GA---AATAAAAG-AGAGACAACTTTTGACGGTG
GATCTCTTGGCTCACGTATCGATGAAGAACGCAGCCAGCTGCGATAAGTAGTGTGAATTG
CAGAATTCAGTGAATCATTGAATCTTTGAACGCAAATGGCGCTCTTGGGTTCTCCCAGGA
GCATGTCTGTCTGAGTGTCGGATATCTTACGAAGCGATCGTG--C---------------
-ATCGATTGCGGAATTGAGGT-GTCACG------GAGAGTG------------A------
------TAAC----------AACTCAGGCCGTGTCCCTCGAAA---GAAGGCAGCTGCGG
AGCCGCACGCGCTATTA--TTTGTTTAATAGCGAGTGACCTCTATGAAAAAAGTCATGGG
TTCAGTGCGTAGGCT-AAAATA--------CAA-A-TTCCTCCGTG--CTACCATGATGT
AGAGGTTCAGG-----------------GTCC---CAGTTTCAGTTTAT-----------
------------GAC------------------------------AAAAATC
[126] Goniopora_djiboutiensis_AB748695
CCGATC-------------AATGAA-----TCC-AAAA--CCTGCAA-TG-GGT------
-TTTCAGTGTGAACTG----TCAATTCAATT-TTTAGGGGTCGGCG-----------AGA
--------TGCCGTTAAATGGCGCGCG----------GGCGTGTGC--GACGCACACGTG
CGCACGTCAGCCCCG----CCATTGTT----TTTG----TGTCATCAAACTGTAACGTT-
---TTGACTGAAA-----------------------------------------------
--------------------GTGAA-GA---AATAAAAG-AGAGACAACTTTTGACGGTG
GATCTCTTGGCTCACGTATCGATGAAGAACGCAGCCAGCTGCGATAAGTAGTGTGAATTG
CAGAATTCAGTGAATCATTGAATCTTTGAACGCAAATGGCGCTCTTGGGTTCTCCCAGGA
GCATGTCTGTCTGAGTGTCGGATATCTTACGAAGCGATCGTG--C---------------
-ATCGATTGCGGAATTGAGGT-GTCACG------GAGAGTG------------A------
------TAAC----------AACTCAGGCCGTGTCCCTCGAAA---GRAGGCAGCTGCGG
AGCCGCACGCGCTATTA--TTTSTTTAATAGCGAGTGACCTCTATGAAAAAAGTCATGGG
TTCAGTGCGTAGGCT-AAAATA--------CAA-A-TTCCTCCGTG--CTACCATGATGT
AGAGGTTCAGG-----------------GTCC---CAGTTTCAGTTTAT-----------
------------GAC------------------------------AAAAATC
[127] Goniopora_djiboutiensis_AB748696
CCGATC-------------AATGAA-----TCC-AAAA--CCTGCAA-TG-GGT------
-TTTCAGTGTGAACTG----TCAATTCAATT-TTTAGGGGTCGGCG-----------AGA
--------TGCCGTTAAATGGCGCGCG----------GGCGTGTGC--GACGCACACGTG
CGCACGTCAGCCCCG----CCATTGTT----TTTG----TGTCATCAAACTGTAACGTT-
---TTGACTGAAA-----------------------------------------------
--------------------GTGAA-GA---AATAAAAG-AGAGACAACTTTTGACGGTG
GATCTCTTGGCTCACGTATCGATGAAGAACGCAGCCAGCTGCGATAAGTAGTGTGAATTG
CAGAATTCAGTGAATCATTGAATCTTTGAACGCAAATGGCGCTCTTGGGTTCTCCCAGGA
GCATGTCTGTCTGAGTGTCGGATATCTTACGAAGCGATCGTG--C---------------
-ATCGATTGCGGAATTGAGGT-GTCACG------GAGAGTG------------A------
------TAAC----------AACTCAGGCCGTGTCCCTCGAAA---GGAGGCAGCTGCGG
AGCCGCACGCGCTATTA--TTTGTTTAATASCGAGTGACCTCTATGAAAAAAGTCATGGG
TTCAGTGCGTAGGCT-AAAATA--------CAA-A-TTCCTCCGTG--CTACCATGATGT
AGAGGTTCAGG-----------------GTCC---CAGTTTCAGTTTAT-----------
------------GAC------------------------------AAAAATC
[128] Goniopora_lobata_AB748741
CCGATC-------------RATGMA-----TCC-AAAA--CCTGCAA-TG-GGT------
-TTTCAGTGTGAACTG----TCAATTCAATT-TTTAGGGGTCGGCG-----------AGA
--------TGCCGTTAAATGGCGCGCG----------GGCGTGTGC--GACGCACACGTG
CGCACGTCAGCCCCG----CCATTGTT----TTTG----TGTCATCAAACTGTAACGTT-
---TTGACTGAAA-----------------------------------------------
--------------------GTGAA-GA---AATAAAAG-AGAGACAACTTTTGACGGTG
GATCTCTTGGCTCACGTATCGATGAAGAACGCAGCCAGCTGCGATAAGTAGTGTGAATTG
CAGAATTCAGTGAATCATTGAATCTTTGAACGCAAATGGCGCTCTTGGGTTCTCCCAGGA
GCATGTCTGTCTGAGTGTCGGATATCTTACGAAGCGATCGTG--C---------------
-ATCGATTGCGGAATTGAGGT-GTCACG------GAGAGTG------------A------
------TAAC----------AACTCAGGCCGTGTCCCTCGAAA---GGAGGCAGCTGCGG
AGCCGCACGCGCTATTA--TTTGTTTAATAGCGAGTGACCTCTATGAAAAAAGTCATGGG
TTCAGTGCGTAGGCT-AAAATA--------CAA-A-TTCCTCCGTG--CTACCATGATGT
AGAGGTTCAGG-----------------GTCC---CAGTTTCAGTTTAT-----------
------------GAC------------------------------AAAAATC
[129] Goniopora_lobata_AB748747
CCGATC-------------GATGCA-----TCC-AAAA--CCTGCAA-TG-GGT------
-TTTCAGTGTGAACTG----TCAATTCAATT-TTTAGGGGTCGGCG-----------AGA
--------TGCCGTTAAATGGCGCGTG----------GGCGTGTGC--GACGCACACGTG
CGTACGTCAGCCCCG----CCATTGTT----TTTG----TGTCATCAAACTGTAACGTT-
---TTGACTGAAA-----------------------------------------------
--------------------GTGAA-TA---AATAAAAG-AGAGACAACTTTTGACGGTG
GATCTCTTGGCTCACGTATCGATGAAGAACGCAGCCAGCTGCGATAAGTAGTGTGAATTG
CAGAATTCAGTGAATCATTGAATCTTTGAACGCAAATGGCGCTCTTGGGTTCTCCCAGGA
GCATGTCTGTCTGAGTGTCGGATATCTTACGAAGCGATCGTG--C---------------
-ATCGATTGCGGAATTGAGGT-GTCACG------GAGAGTG------------A------
------TAAC----------AACTCGGGCCGTGTCCCTCGAAA---GGAGGCAGCTGCGG
AGCCGCACGCGCTATTA--TTTGTTTAATGGCGAGTGACCTCTATGAAAAAAGTCATGGG
TTCAGTGCGTAGGCT-AAAATA--------CAA-A-TTCCTCCGTG--CTACCATGATGT
AGAGGTTCAGG-----------------GTCC---CAGTTTCAGTTTAT-----------
------------GAC------------------------------AAAAATC
[130] Goniopora_djiboutiensis_AK18_a
CCGATC-------------GATGCA-----TCC-AAAA--CCTGCAA-TG-GGT------
-TTTCAGTGTGAACTG----TCAATTCAATT-TTTAGGGGTCGGCG-----------AGA
--------TGCCGTTAAATGGCGCGTG----------GGCGTGTGC--GACGCACACGTG
CGCACGTCAGCCCCG----CCATTGTT----TTTG----TGTCATCAAACTGTAACGTT-
---TTGACTGAAA-----------------------------------------------
--------------------GTGAA-TA---AATAAAAG-AGAGACAACTTTTGACGGTG
GATCTCTTGGCTCACGTATCGATGAAGAACGCAGCCAGCTGCGATAAGTAGTGTGAATTG
CAGAATTCAGTGAATCATTGAATCTTTGAACGCAAATGGCGCTCTTGGGTTCTCCCAGGA
GCATGTCTGTCTGAGTGTCGGATATCTTACGAAGCGATCGTG--C---------------
-ATCGATTGCGGAATTGAGGT-GTCACG------GAGAGTG------------A------
------TAAC----------AACTCGGGCCGTGTCCCTCGAAA---GGAGGCAGCTGCGG
AGCCGCACGCGCTATTA--TTTGTTTAATAGCGAGTGACCTCTATGAAAAAAGTCATGGG
TTCAGTGCGTAGGCT-AAAATA--------CAA-A-TTCCTCCGTG--CTACCATGATGT
AGAGGTTCAGG-----------------GTCC---CAGTTTCAGTTTAT-----------
------------GAC------------------------------AAAAATC
[131] Goniopora_djiboutiensis_AK18_b
CCGATC-------------GATACA-----TCC-AAAA--CCTGCAA-TG-GGT------
-TTTCAGTGTGAACTG----TCAATTCAATT-TTTAGGGGTCGGCG-----------AGA
--------TGCCGTTAAATGGCGCGTG----------GGCGTGTGC--GACGCACACGTG
CGCACGTCAGCCCCG----CCATTGTT----TTTG----TGTCATCAAACTGTAACGTT-
---TTGACTGAAA-----------------------------------------------
--------------------GTGAA-TA---AATAAAAG-AGAGACAACTTTTGACGGTG
GATCTCTTGGCTCACGTATCGATGAAGAACGCAGCCAGCTGCGATAAGTAGTGTGAATTG
CAGAATTCAGTGAATCATTGAATCTTTGAACGCAAATGGCGCTCTTGGGTTCTCCCAGGA
GCATGTCTGTCTGAGTGTCGGATATCTTACGAAGCGATCGTG--C---------------
-ATCGATTGCGGAATTGAGGT-GTCACG------GAGAGTG------------A------
------TAAC----------AACTCGGGCCGTGTCCCTCGAAA---GGAGGCAGCTGCGG
AGCCGCACGCGCTATTA--TTTGTTTAATAGCGAGTGACCTCTATGAAAAAAGTCATGGG
TTCAGTGCGTAGGCT-AAAATA--------CAA-A-TTCCTCCGTG--CTACCATGATGT
AGAGGTTCAGG-----------------GTCC---CAGTTTCAGTTTAT-----------
------------GAC------------------------------AAAAATC
[132] Goniopora_lobata_AB748748
CCGATC-------------GATGCA-----TCC-AAAA--CCTGCAA-TG-GGT------
-TTTCAGTGTGAACTG----TCAATTCAATT-TTTAGGGGTCGGCG-----------AGA
--------TGCCGTTAAATGGCGCGTG----------GGCGTGTGC--GACGCACACGTG
CGCACGTCAGCCCCG----CCATTGTT----TTTG----TGTCATCAAACTGTAACGTT-
---TTGACTGAAA-----------------------------------------------
--------------------GTGAA-TA---AATAAAAG-AGAGACAACTTTTGACGGTG
GATCTCTTGGCTCACGTATCGATGAAGAACGCAGCCAGCTGCGATAAGTAGTGTGAATTG
CAGAATTCAGTGAATCATTGAATCTTTGAACGCAAATGGCGCTCTTGGGTTCTCCCAGGA
GCATGTCTGTCTGAGTGTCGGATATCTTACGAAGCGATCGTG--C---------------
-ATCGATTGCGGAATTGAGGT-GTCACG------GAGAGTG------------A------
------TAAC----------AACTCGGGCCGTGTCCCTCGAAA---GGAGGCAGCTGCGG
AGCCGCACGCGCTATTA--TTTGTTTAATGGCGAGTGACCTCTATGAAAAAAGTCATGGG
TTCAGTGCGTAGGCT-AAAATA--------CAA-A-TTCCTCCGTG--CTACCATGATGT
AGAGGTTCAGG-----------------GTCC---CAGTTTCAGTTTAT-----------
------------GAC------------------------------AAAAATC
[133] Goniopora_lobata_AB748743
CCGATC-------------GATGCA-----TCC-AAAA--CCTGCAA-TG-GGT------
-TTTCAGTGTGAACTG----TCAATTCAATT-TTTAGGGGTCGGCG-----------AGA
--------TGCCGTTAAATGGCGCGTG----------GGCGTGTGC--GACGCACACGTG
CGCACGTCAGCCCCG----CCATTGTT----TTTG----TGTCATCAAACTGTAACGTT-
---TTGACTGAAA-----------------------------------------------
--------------------GTGAA-TA---AATAAAAG-AGAGACAACTTTTGACGGTG
GATCTCTTGGCTCACGTATCGATGAAGAACGCAGCCAGCTGCGATAAGTAGTGTGAATTG
CAGAATTCAGTGAATCATTGAATCTTTGAACGCAAATGGCGCTCTTGGGTTCTCCCAGGA
GCATGTCTGTCTGAGTGTCGGATATCTTACGAAGCGATCGTG--C---------------
-ATCGATTGCGGAATTGAGGT-GTCACG------GAGAGTG------------A------
------TAAC----------AACTCGGGCCGTGTCCCTCGAAA---GGAGGCAGCTGCGG
AGCCGCACGCGCTATTA--TTTGTTTAATGGCGAGTGACCTCTATGAAAAAAGTCATGGG
TTCAGTGCGTAGGCT-AAAATA--------CAA-A-TTCCTCCGTG--CTACCATGATKT
AGAGGTTCGGG-----------------GTCC---CAGTTTCAGTTTACG--TTATGTAA
AC----------GAC------------------------------AMAAATC
[134] Goniopora_lobata_AB748750
CCGATC-------------GATRCA-----TCC-AAAA--CCTGCAA-TG-GGT------
-TTTCAGTGTGAACTG----TCAATTCAATT-TTTAGGGGTCGGCG-----------AGA
--------TGCCGTTAAATGGCGCGTG----------GGCGTGTGC--GACGCACACGTG
CGCACGTCAGCCCCG----CCATTGTT----TTTG----TGTCATCAAACTGTAACGTT-
---TTGACTGAAA-----------------------------------------------
--------------------GTGAA-TA---AATAAAAG-AGAGACAACTTTTGACGGTG
GATCTCTTGGCTCACGTATCGATGAAGAACGCAGCCAGCTGCGATAAGTAGTGTGAATTG
CAGAATTCAGTGAATCATTGAATCTTTGAACGCAAATGGCGCTCTTGGGTTCTCCCAGGA
GCATGTCTGTCTGAGTGTCGGATATCTTACGAAGCGATCGTG--C---------------
-ATCGATTGCGGAATTGAGGY-GTCACG------GAGAGTG------------A------
------TAAC----------AACTCRGGCCGTGTCCCTCGAAA---GGAGGCAGCTGCGG
AGCCGCACGCGCTATTA--TTTGTTTAATGGCGAGTGACCTCTATGAAAAAAGTCATGGG
TTCAGTGCGTAGGCT-AAAATA--------CAA-A-TTCCTCCGTG--CTACCATGATKT
AGAGGTTCGGG-----------------GTCC---CAGTTTCAGTTTACG--TTATGTAA
AC----------GAC------------------------------AAAAATC
[135] Goniopora_djiboutiensis_AB748712
CCGATC-------------GATGCA-----TCC-AAAA--CCTGCAA-TG-GGT------
-TTTCAGTGTGAACTG----TCAATTCAATT-TTTAGGGGTCGGCG-----------AGA
--------TGCCGTTAAATGGCGCGTG----------GGCGTGTGC--GACGCACACGTG
CGCACGTCAGCCCCG----CCATTGTT----TTTG----TGTCATCAAACTGTAACGTT-
---TTGACTGAAA-----------------------------------------------
--------------------GTGAA-TR---AATAAAAG-AGAGACAACTTTTGACGGTG
GATCTCTTGGCTCACGTATCGATGAAGAACGCAGCCAGCTGCGATAAGTAGTGTGAATTG
CAGAATTCAGTGAATCATTGAATCTTTGAACGCAAATGGCGCTCTTGGGTTCTCCCAGGA
GCATGTCTGTCTGAGTGTCGGATATCTTACGAAGCGATCGTG--C---------------
-ATCGATTGCGGAATTGAGGC-GTCACG------GAGAGTG------------A------
------TAAC----------AACTCGGGCCGTGTCCCTCGAAA---GGAGGCAGCTGCGG
AGCCGCACGCGCTATTA--TTTGTTTAATGGCGAGTGACCTCTATGAAAAAAGTCATGGG
TTCAGTGCGTAGGCT-AAAATA--------CAA-A-TTCCTCCGTG--CTACCATGATKT
AGAGGTTCGGG-----------------GTCC---CAGTTTCAGTTTACG--TTATGTAA
AC----------GAC------------------------------AAAAATC
[136] Goniopora_djiboutiensis_AB748700
CCGATC-------------GATGCA-----TCC-AAAA--CCTGCAA-TG-GGT------
-TTTCAGTGTGAACTG----TCAATTCAATT-TTTAGGGGTCGGCG-----------AGA
--------TGCCGTTAAATGGCGCGTG----------GGCGTGTGC--GACGCACACGTG
CGCACGTCAGCCCCG----CCATTGTY----TTTG----TGTCATCAAACTGTAACGTT-
---TTGACTGAAA-----------------------------------------------
--------------------GTGAA-TA---AATAAAAG-AGAGACAACTTTTGACGGTG
GATCTCTTGGCTCACGTATCGATGAAGAACGCAGCCAGCTGCGATAAGTAGTGTGAATTG
CAGAATTCAGTGAATCATTGAATCTTTGAACGCAAATGGCGCTCTTGGGTTCTCCCAGGA
GCATGTCTGTCTGAGTGTCGGATATCTTACGAAGCGATCGTG--C---------------
-ATCGATTGCGGAATTGAGGT-GTCACG------GAGAGTG------------A------
------TAAC----------AACTCGGGCCGTGTCCCTCGAAA---GGAGGCAGCTGCGG
AGCCGCACGCGCTATTA--TTTGTTTAATGGCGAGTGACCTCTATGAAAAAAGTCATGGG
TTCAGTGCGTAGGCT-AAAATA--------CAA-A-TTCCTCCGTG--CTACCATGATGT
AGAGGTTCGGG-----------------GTCC---CAGTTTCAGTTTACG--TTATGTAA
AC----------GAC------------------------------AAAAATC
[137] Goniopora_djiboutiensis_AB748702
CCGATC-------------GATGCA-----TCC-AAAA--CCTGCAA-TG-GGT------
-TTTCAGTGTGAACTG----TCAATTCAATT-TTTAGGGGTCGGCG-----------AGA
--------TGCCGTTAAATGGCGCGTG----------GGCGTGTGC--GACGCACACGTG
CGCACGTCAGCCCCG----CCATTGTT----TTTG----TGTCATCAAACTGTAACGTT-
---TTGACTGAAA-----------------------------------------------
--------------------GTGAA-TG---AATAAAAG-AGAGACAACTTTTGACGGTG
GATCTCTTGGCTCACGTATCGATGAAGAACGCAGCCAGCTGCGATAAGTAGTGTGAATTG
CAGAATTCAGTGAATCATTGAATCTTTGAACGCAAATGGCGCTCTTGGGTTCTCCCAGGA
GCATGTCTGTCTGAGTGTCGGATATCTTACGAAGCGATCGTG--C---------------
-ATCGATTGCGGAATTGAGGT-GTCACG------GAGAGTG------------A------
------TAAC----------AACTCGGGCCGTGTCCCTCGAAA---GGAGGCAGCTGCGG
AGCCGCACGCGCTATTA--TTTGTTTAATGGCGAGTGACCTCTATGAAAAAAGTCATGGG
TTCAGTGCGTAGGCT-AAAATA--------CAA-A-TTCCTCCGTG--CTACCATGATGT
AGAGGTTCGGG-----------------GTCC---CAGTTTCAGTTTACG--TTATGTAA
AC----------GAC------------------------------AAAAATC
[138] Goniopora_lobata_AB748744
CCGATC-------------GATGCA-----TCC-AAAA--CCTGCAA-TG-GGT------
-TTTCAGTGTGAACTG----TCAATTCAATT-TTTAGGGGTCGGCG-----------AGA
--------TGCCGTTAAATGGCGCGTG----------GGCGTGTGC--GACGCACACGTG
CGCACGTCAGCCCCG----CCATTGTT----TTTG----TGTCATCAAACTGTAACGTT-
---TTGACTGAAA-----------------------------------------------
--------------------TTGAA-TG---AATAAAAG-AGAGACAACTTTTGACGGTG
GATCTCTTGGCTCACGTATCGATGAAGAACGCAGCCAGCTGCGATAAGTAGTGTGAATTG
CAGAATTCAGTGAATCATTGAATCTTTGAACGCAAATGGCGCTCTTGGGTTCTCCCAGGA
GCATGTCTGTCTGAGTGTCGGATATCTTACGAAGCGATCGTG--C---------------
-ATCGATTGCGGAATTGAGGT-GTCACG------GAGAGTG------------A------
------TGAC----------AACTCGGGCCGTGTCCCTCGAAA---GGAGGCAGCTGCGG
AGCCGCACGCGCTATTA--TTTGTTTAATGGCGAGTGACCTCTATGAAAAAAGTCATGGG
TTCAGTGCGTAGGCT-AAAATA--------CAA-A-TTCCTCCGTG--CTACCATGATGT
AGAGGTTCGGG-----------------GTCC---CAGTTTCAGTTTACG--TTATGTAA
AC----------GAC------------------------------AAAAATC
[139] Goniopora_djiboutiensis_AB748707
CCGATC-------------GATGCA-----TCC-AAAA--CCTGCAA-TG-GGT------
-TTTCAGTGTGAACTG----TCAATTCAATT-TTTAGGGGTCGGCG-----------AGA
--------TGCCGTTAAATGGCGCGTG----------GGCGTGTGC--GACGCACACGTG
CGCACGTCAGCCCCG----CCATTGTT----TTTG----TGTCATCAAACTGTAACGTT-
---TTGACTGAAA-----------------------------------------------
--------------------GTGAA-TR---AAKAAAAG-AGAGACAACTTTTGACGGTG
GATCTCTTGGCTCACGTATCGATGAAGAACGCAGCCAGCTGCGATAAGTAGTGTGAATTG
CAGAATTCAGTGAATCATTGAATCTTTGAACGCAAATGGCGCTCTTGGGTTCTCCCAGGA
GCATGTCTGTCTGAGTGTCGGATATCTTACGAAGCGATCGTG--C---------------
-ATCGATTGCGGAATTGAGGT-GTCACG------GWGAGTG------------A------
------TAAC----------ARCTCRGGCCGTGTCCCTCGAAA---GGAGGCAGCTGCGG
AGCCGCACGCGCTATTA--TTKGTTTAATGGCGAGTGACCTCTATGAAAAAAGTCATGGG
TTCAGTGCGTAGGCT-AAAATA--------CAA-A-TTCCTCCGTG--CTACCATGATGT
AGAGGTTCRGG-----------------GTCC---CAGTTTCAGTTTAYG--TYAYGTAA
AC----------GAC------------------------------AAAAATC
[140] Goniopora_ciliatus_BA076
CCGATC-------------GATGCA-----TCC-AAAA--CCTGCAA-TG-GGT------
-TTTCAGTGTGAACTG----TCAATTCAATT-TTTAGGGGTCGGCG-----------AGA
--------TGCCGTTAAATGGCGCGCG----------GGCGTGTGC--GACGCACACGTG
CTCACGTCAGCCCCG----CCATTGTT----TTTG----TGTCATCAAACTGTAACGTT-
---TTGACTGAAA-----------------------------------------------
--------------------GTGAA-GA---AATAAAAG-AGAGACAACTTTTGACGGTG
GATCTCTTGGCTCACGTATCGATGAAGAACGCAGCCAGCTGCGATAAGTAGTGTGAATTG
CAGAATTCAGTGAATCATTGAATCTTTGAACGCAAATGGCGCTCTTGGGTTCTCCCAGGA
GCATGTCTGTCTGAGTGTCGGATATCTTACGAAGCGATCGTG--C---------------
-ATCGATTGCGGAATTGAGGT-GTCACG------GAGAGTG------------A------
------TAAC----------AACTCAGGCCGTGTCCCTCGAAA---GGAGGCAGCTGCGG
AGCCGCACGCGCTATTA--TTTGTTTAATGGCGAGTGACCTCTATGAAAAAAGTCATGGG
TTCAGTGCGTAGGCT-AAAATA--------CAA-A-TTCCTCCGTG--CTACCATGATGT
AGAGGTTCGGG-----------------GTCC---CAGTTTCAGTTTACG--TTATGTAA
AC----------GAC------------------------------AAAAATC
[141] Goniopora_djiboutiensis_AB748697
CCGATC-------------GATGCA-----TCC-AAAW--CCTGCAA-TG-GGT------
-TTTCAGTGTGAACTG----TCAATTCAATT-TTTAGGGGTCGGCG-----------AGA
--------TGCCGTTAAATGGCGCGTG----------GGCGTGTGC--GACGCACRCGTG
CGCACGTCAGCCCCG----CCATTGTT----TTTG----TGTCATCAAACTGTAACGTT-
---TTGACTGAAA-----------------------------------------------
--------------------GTGAA-TA---AAGAAAAG-AGAGACAACTTTTGACGGTG
GATCTCTTGGCTCACGTATCGATGAAGAACGCAGCCAGCTGCGATAAGTAGTGTGAATTG
CAGAATTCAGTGAATCATTGAATCTTTGAACGCAAATGGCGCTCTTGGGTTCTCCCAGGA
GCATGTCTGTCTGAGTGTCGGATATCTTACGAAGCSATCGTG--C---------------
-ATCGATTGCGGAATTGAGGT-GTCACG------GTGAGTG------------A------
------TAAC----------AGCTCAGGCCGTGTCCCYCGAAA---GGAGGCAGCTGCGG
AGCCGCACGCGCTATTA--TTKGTTTAATGGCGAGTGACCTCTATGAAAAAAGTCATGGG
TTCAGTGCGTAGGCT-AAAATA--------CAA-A-TTCCTCCGTG--CTACCATGATGT
AGAGGTTCAGG-----------------GTCC---CAGTTTCAGTTTATG--TCACGTAA
AC----------GAC------------------------------AAAAATC
[142] Goniopora_stokesi_AB748662
CCGATC-------------GACGCA-----TCC-AAAA--CCTGCAA-TG-GGT------
-TTTCAGTGTGAATTG----TCAATTCAATT-TTTAGGGGTCGGCG-----------AGA
--------TGCCGTTAAATGGCGCGTG----------GGCGTGTGC--GACGCACACGTG
CGCACGTCAGCCCCG----CCATTGTG----TT------TGTCATCAAACTGTAACGTT-
---TTGACTGAAA-----------------------------------------------
--------------------GTGAA-TTAG-CAAAAAAG-AGAGACAACTTTTGACGGTG
GATCTCTTGGCTCACGTATCGATGAAGAACGCAGCCAGCTGCGATAAGTAGTGTGAATTG
CAGAATTCAGTGAATCATTGAATCTTTGAACGCAAATGGCGCTCTTGGGTTCTCCCAGGA
GCATGTCTGTCTGAGTGTCGGATATCACACGAAGCGATCGTG--C---------------
-ATCGATTGCGGAATTGAGGT-GTCACG------GAGAGTG------------A------
------AAAC----------AACTCAGGCCGTGTCCCTCGAAA---GGAGGCAGCTGCGG
AGCCGCACGCGCTATTG-TTACCTTTAATAGCGAGTGACCTCTATG-AAACAGTCATGGG
TTCAGTGCGTAGGCT-AAAATA--------CAA-A-TTCCTCCGTG--CTACCATGATGT
AGAGGTTCAGG-----------------GTCC---CAGTTTTTGTTTATA--TTCTATAA
AC----------GAC------------------------------CAAATTC
[143] Goniopora_stokesi_AB748663
CCGATC-------------GACGCA-----TCC-AAAA--CCTGCAA-TG-GGT------
-TTTCAGTGTGAATTG----TTAATTCAATT-TTTAGGGGTCGGCG-----------AGA
--------TGCCGTTAAATGGCGCGTG----------GCCGTGTGC--GACGCACACGTG
CGCACGTCAGCCCCG----CCATTGTG----TT------TGTCATCAAACTGTAACGTT-
---TTGACTGAAA-----------------------------------------------
--------------------GTGAA-TTAG-CAAAAAAC-AGAGACAACTTTTGACGGTG
GATCTCTTGGCTCACGTATCGATGAAGAACGCAGCCAGCTGCGATAAGTAGTGTGAATTG
CAGAATTCAGTGAATCATTGAATCTTTGAACGCAAATGGCGCTCTTGGGTTCTCCCAGGA
GCATGTCTGTCTGAGTGTCGGATATCACACGAAGCGATCGTG--C---------------
-ATCGATTGCGGAATTGAGGT-GTCACG------GAGAGTG------------A------
------AAAC----------AACTCAGGCCGTGTCCCTCGAAA---GGAGGCAGCTGCGG
AGCCGCACGCGCTATTA-TGACCTTTAATAGCGAGTGACCTCTATG-AAACAGTCATGGG
TTCAGTGCGTAGGCT-AAAATG--------CAA-A-TTCCTTCGTG--CTACCATGATGT
AGAGGTTCAGG-----------------GTCC---CAGTTTTTGTTTATA--TTCTATAA
AC----------GAC------------------------------CAAATTC
[144] Goniopora_stokesi_BU034
CCGATC-------------GACGCA-----TCC-AAAA--CCTGCAA-TG-GGG------
-TTTCAGTGTGAATTG----TTAATTCAATT-TTTAGGGGTCGGCG-----------AGA
--------TGCCGTTAAATGGCGCGTG----------GGCGTGTGC--GACGCACACGTG
CGCACGTCAGCCCCG----CCATTGTG----TT------TGTCATCAAACTGTAACGTT-
---TTGACTGAAA-----------------------------------------------
--------------------GTGAA-TTAG-CAAAAAAG-AGAGACAACTTTTGACGGTG
GATCTCTTGGCTCACGTATCGATGAAGAACGCAGCCAGCTGCGATAAGTAGTGTGAATTG
CAGAATTCAGTGAATCATTGAATCTTTGAACGCAAATGGCGCTCTTGGGTTCTCCCAGGA
GCATGTCTGTCTGAGTGTCGGATATCACACGAAGCGATCGTG--C---------------
-ATCGATTGCGGAATTGAGGT-GTCACG------GAGAGTC------------A------
------AAAC----------AACTCGGGCCGTGTCCCTCGAAA---GGAGGCAGCTGCGG
AGCCGCACGCGCTATTA-TTACCTTTAATAGCGAGTGACCTCTATG-AAACAGTCATGGG
TTCAGTGCGTAGGCT-AAAATA--------CAA-A-TTCCTCCGTG--CTACCATGATGT
AGAGGTTCAGG-----------------GTCC---CAGTTTTTGTTTATA--TTCTATAA
AC----------GAC------------------------------CAAATTC
[145] Goniopora_stokesi_BU039
CCGATC-------------GACGCA-----TCC-AAAA--CCTGCAA-TG-GGG------
-TTTCAGTGTGAATTG----TTAATTCAATT-TTTAGGGGTCGGCG-----------AGA
--------TGCCGTTAAATGGCGCGTG----------GGCGTGTGC--GACGCACACGTG
CGCACGTCAGCCCCG----CCATTGTG----TT------TGTCATCAAACTGTAACGTT-
---TTGACTGAAA-----------------------------------------------
--------------------GTGAA-TTAG-CAAAAAAG-AGAGACAACTTTTGACGGTG
GATCTCTTGGCTCACGTATCGATGAAGAACGCAGCCAGCTGCGATAAGTAGTGTGAATTG
CAGAATTCAGTGAATCATTGAATCTTTGAACGCAAATGGCGCTCTTGGGTTCTCCCAGGA
GCATGTCTGTCTGAGTGTCGGATATCACACGAAGCGATCGTG--C---------------
-ATCGATTGCGGAATTGAGGT-GTCACG------GAGAGTC------------A------
------AAAC----------AACTCGGGCCGTGTCCCTCGAAA---GGAGGCAGCTGCGG
AGCCGCACGCGCTATTA-TKACCTTTAATAGCGAGTGACCTCTRTG-AAACAGTCATGGG
TTCAGTGCGTAGGCT-AAAATA--------CAA-A-TTCCTCCGTG--CTACCATGATGT
AGAGGTTCAGG-----------------GTCC---CAGTTTTTGTTTATA--TTCTATAA
AC----------GAC------------------------------CAAATTC
[146] Goniopora_stokesi_BU063
CCGATC-------------GACGCA-----TCC-AAAA--CCTGCAA-TG-GGG------
-TTTCAGTGTGAATTG----TTAATTCAATT-TTTAGGGGTCGGCG-----------AGA
--------TGCCGTTAAATGGCGCGTG----------GGCGTGTGC--GACGCACACGTG
CGCACGTCAGCCCCG----CCATTGTG----TT------TGTCATCAAACTGTAACGTT-
---TTGACTGAAA-----------------------------------------------
--------------------GTGAA-TTAG-CAAAAAAG-AGAGACAACTTTTGACGGTG
GATCTCTTGGCTCACGTATCGATGAAGAACGCAGCCAGCTGCGATAAGTAGTGTGAATTG
CAGAATTCAGTGAATCATTGAATCTTTGAACGCAAATGGCGCTCTTGGGTTCTCCCAGGA
GCATGTCTGTCTGAGTGTCGGATATCACACGAAGCGATCGTG--C---------------
-ATCGATTGCGGAATTGAGGT-GTCACG------GAGAGTC------------A------
------AAAC----------AACTCGGGCCGTGTCCCTCGAAA---GGAGGCAGCTGCGG
AGCCGCACGCGCTATTA-TKACCTTTAATAGCGAGTGACCTCTRTG-AAACAGTCATGGG
TTCAGTGCGTAGGCT-AAAATA--------CAA-A-TTCCTCCGTG--CTACCATGATGT
AGAGGTTCAGG-----------------GTCC---CAGTTTTTGTTTATA--TTCTATAA
AC----------GAC------------------------------CAAATTC
[147] Goniopora_stokesi_AB748673
CCGATC-------------GACGCA-----TCC-AAAA--CCTGCAA-TG-GGT------
-TTTCAGTGTGAATTG----TCAATTCAATT-TTTAGGGGTCGGCG-----------AGA
--------TGCCGTTAAATGGCGCGTG----------GGCGTGTGC--GACGCACACGTG
CGCACGTCAGCCCCG----CCATTGTG----TT------TGTCATCAAACTGTAACGTT-
---TTGACTGAAA-----------------------------------------------
--------------------GTGAA-TTAG-CAAAAAAC-AGAGACAACTTTTGACGGTG
GATCTCTTGGCTCACGTATCGATGAAGAACGCAGCCAGCTGCGATAAGTAGTGTGAATTG
CAGAATTCAGTGAATCATTGAATCTTTGAACGCAAATGGCGCTCTTGGGTTCTCCCAGGA
GCATGTCTGTCTGAGTGTCGGATATCACACGAAGCGATCGTG--C---------------
-ACCGATTGCGGAATTGAGGT-GTCACG------GAGAGTC------------A------
------AAAC----------AACTCAGGCCGTGTCCCTCGAAA---GGAGGCAGCTGCGG
AGCCGCACGCGCTATTA-TTTCATGTAATAGCGAGTGACCTCTATG-AAAAAGTCATGGG
TTCAGTGCGTAGGCT-AAAATG--------CAA-A-TTCCTCCGTG--CTACCATGATGT
AGAGGTTCAGG-----------------GTCC---CAGTTTTTGTTTATA--TCTTATAA
AC----------GAG------------------------------CAAATTC
[148] Goniopora_stokesi_AB748674
CCGATC-------------GACGCA-----TCC-AAAA--CCTGCAA-TG-GGT------
-TTTCAGTGTGAATTG----TCAATTCAATT-TTTAGGGGTCGGCG-----------AGA
--------TGCCGTTAAATGGCGCGTG----------GGCGTGTGC--GACGCACACGTG
CGCACGTCAGCCCCG----CCATTGTA----TT------TGTCATCAAACTGTAACGTT-
---TTGACTGAAA-----------------------------------------------
--------------------GTGAA-TTAG-CAAAAAAC-AGAGACAACTTTTGACGGTG
GATCTCTTGGCTCACGTATCGATGAAGAACGCAGCCAGCTGCGATAAGTAGTGTGAATTG
CAGAATTCAGTGAATCATTGAATCTTTGAACGCAAATGGCGCTCTTGGGTTCTCCCAGGA
GCATGTCTGTCTGAGTGTCGGATATCACACGAAGCGATCGTG--C---------------
-ACCGATTGCGGAATTGAGGT-GTCACG------GAGAGTC------------A------
------AAAC----------AACTCAGGCCGTGTCCCTCGAAA---GGAGGCAGCTGCGG
AGCCGCACGCGCTATTA-TTTCATGTAATAGCGAGTGACCTCTATG-AAAAAGTCATGGG
TTCAGTGCGTAGGCT-AAAATG--------CAA-A-TTCCTCCGTG--CTACCATGATGT
AGAGGTTCAGG-----------------GTCC---CAGTTTTTGTTTATA--TCTTATAA
AC----------GAG------------------------------CAAATTC
[149] Goniopora_pendulus_AB748676
CCGATC-------------GACGCA-----TCC-AAAA--CCTGTCA-CG-GGT------
-TTTCAGTGTGAATTG----TCAATTCAATT-TTTAGGGGTCGGCG-----------AGA
--------TGCCGTTAAATGGCGCGTG----------GGCGTGTGC--GACGCACACGTC
CGCACGTCAGCCCCG----CCATTGTT----TT------TGTCATCGAACTGTAACGTT-
---TGGACTGAAA-----------------------------------------------
--------------------GTGAA-TAAG-AAAAAAAG-AGAGACAACTTTTGACGGTG
GATCTCTTGGCTCACGTATCGATGAAGAACGCAGCCAGCTGCGATAAGTAGTGTGAATTG
CAGAATTCAGTGAATCATTGAATCTTTGAACGCAAATGGCGCTCTTGGGTTCTCCCAGGA
GCATGTCTGTCTGAGTGTCGGATATCTTACGAAGCGATCGTG--C---------------
-ATCGATTGCGGAATTGAGGT-GTCACG------GAGAGTG------------G------
------AAAC----------AACTCAGGCCGTGTCCCTCGAAA---GGAGGCAGCTGCGG
AGCCGCACGCGCTATTA-TTTTTTTTAATAGCGAGTGACCTCTATG-AAAAAGTCATGGG
TTCAGTGCGTAGGCT-AAAATA--------CAA-A-TTCCTCCGTG--CTACCATGATGT
AGAGGTTTTGG-----------------GTCC---CAGTTTTTGTTCATG--TTTTTGAA
AC----------AAC------------------------------CTAAATC
[150] Goniopora_pendulus_AB748684
CCGATC-------------GAGGCA-----TCC-AAAA--CCTGTCA-TG-GGT------
-TTTCAGTGTGAATTG----TCAATTCAATT-TTTAGGGGTCGGCG-----------AGA
--------TGCCGTTAAATGGCGCGTG----------GGCGTGTGC--CACGCACACGTG
CGCACGTCAGCCCCG----CCATTGTT----TT------TGTCATCGAACTGTAACGTT-
---TGGACTGAAA-----------------------------------------------
--------------------GTGAA-TACG-AAAAAATG-AGAGACAACTTTTGACGGTG
GATCTCTTGGCTCACGTATCGATGAAGAACGCAGCCAGCTGCGATAAGTAGTGTGAATTG
CAGAATTCAGTGAATCATTGAATCTTTGAACGCAAATGGCGCTCTTGGGTTCTCCCAGGA
GCATGTCTGTCTGAGTGTCGGATATCTTACGAAGCGATCGTG--C---------------
-ATCGATTGCGGAATTGAGGT-GTCACG------GAGAGTG------------G------
------AAAC----------AACTCAGGCCGTGTCCCTCGAAA---GGAGGCAGCTGCGG
AGCCGCACGCGCTATTA-TTTTTTTTAATAGCGAGTGACCTCTATG-AAAAAGTCATGGG
TTCAGTGCGTAGGCT-AAAATA--------CAA-A-TTCCTCCGTG--CTACCATGATGT
ACAGGTTGTGG-----------------GTCC---CAGTTTTTGTTCATG--TTTTTGAA
AC----------AAC------------------------------CTAAATC
[151] Goniopora_cf_pendulus_PEN29
CCGATC-------------GAGGCA-----TCC-AAAA--CCTGTCA-YG-GGT------
-TTTCAGTGTGAATTG----TCAATTCAATT-TTTAGGGGTCGGCG-----------AGA
--------TGCCGTTAAATGGCGCGTG----------GGCGTGTGC--CACGCACACGTG
CGCACGTCAGCCCCG----CCATTGTT----TT------TGTCATCGAACTGTAACGTT-
---TGGACTGAAA-----------------------------------------------
--------------------GTGAA-TACG-AAAAAATG-AGAGACAACTTTTGACGGTG
GATCTCTTGGCTCACGTATCGATGAAGAACGCAGCCAGCTGCGATAAGTAGTGTGAATTG
CAGAATTCAGTGAATCATTGAATCTTTGAACGCAAATGGCGCTCTTGGGTTCTCCCAGGA
GCATGTCTGTCTGAGTGTCGGATATCTTACGAAGCGATCGTG--C---------------
-ATCGATTGCGGAATTGAGGT-GTCACG------GAGAGTG------------G------
------AAAC----------AACTCAGGCCGTGTCCCTCGAAA---GGAGGCAGCTGCGG
AGCCGCACGCGCTATTA-TTTTTTTTAATAGCGAGTGACCTCTATG-AAAAAGTCATGGG
TTCAGTGCGTAGGCT-AAAATA--------CAA-A-TTCCTCCGTG--CTACCATGATGT
AGAGGTTGTGG-----------------GTCC---CAGTTTTTGTTCATG--TTTTTGAA
AC----------AAC------------------------------CTAAATC
[152] Goniopora_cf_cellulosa_TN29_e
CCGATC-------------GAGGCA-----TCC-AAAA--CCTGTCA-TG-GGT------
-TTTCAGTGTGAATTG----TCAATTCAATT-TTTAGGGGTCGGCG-----------AGA
--------TGCCGTTAAATGGCGCGTG----------GGCGTGTGC--GACGCACACGTC
CGCACGTCTGCCCCG----CCATTGTT----TT------TGTCATCGAACTGTAACGTT-
---TGGACTGAAA-----------------------------------------------
--------------------GTGAA-TACG-AAAAAATG-AGAGACAACTTTTGACGGTG
GATCTCTTGGCTCACGTATCGATGAAGAACGCAGCCAGCTGCGATAAGTGGTGTGAATTG
CAGAATTCAGTGAATCATTGAATCTTTGAACGCAAATGGCGCTCTTGGGTTCTCCCAGGA
GCATGTCTGTCTGAGTGTCGGATATCTTACGAAGCGATCGTG--C---------------
-ATCGATTGCGGAATTGAGGT-GTCACG------GAGAGTG------------G------
------AAAC----------AACTCAGGCCGTGTCCCTCGAAA---GGAGGCAGCTGCGG
AGCCGCACGCGCTATTA-TTTTTTTTAATAGCGAGTGACCTCTATG-AAAAAGTCATGGG
TTCAGTGCGTAGGCT-AAAATA--------CAA-A-TTCCTCCGTG--CTACCATGATGT
ACAGGTTGTGG-----------------GTCC---CAGTTTTTGTTCATG--TTTTTGAA
AC----------AAC------------------------------CTAAATC
[153] Goniopora_cf_cellulosa_TN29_a
CCGATC-------------GAGGCA-----TCC-AAAA--CCTGTCA-TG-GGT------
-TTTCAGTGTGAATTG----TCAATTCAATT-TTTAGGGGTCGGCG-----------AGA
--------TGCCGTTAAATGGCGCGTG----------GGCGTGTGC--GACGCACACGTC
CGCACGTCTGCCCCG----CCATTGTT----TT------TGTCATCGAACTGTAACGTT-
---TGGACTGAAA-----------------------------------------------
--------------------GTGAA-TACGAAAAAAAAG-AGAGACAACTTTTGACGGTG
GATCTCTTGGCTCACGTATCGATGAAGAACGCAGCCAGCTGCGATAAGTAGTGTGAATTG
CAGAATTCAGTGAATCATTGAATCTTTGAACGCAAATGGCGCTCTTGGGTTCTCCCAGGA
GCATGTCTGTCTGAGTGTCGGATATCTTACGAAGCGATCGTG--C---------------
-ATCGATTGCGGAATTGAGGT-GTCACG------GAGAGTG------------G------
------AAAC----------AACTCAGGCCGTGTCCCTCGAAA---GGAGGCAGCTGCGG
AGCCGCACGCGCTATTA-TTTTTTTTAATAGCGAGTGACCTCTATG-AAAAAGTCATGGG
TTCAGTGCGTAGGCT-AAAATA--------CAA-A-TTCCTCCGTG--CTACCATGATGT
AGAGGTTGTGG-----------------GTCC---CAGTTTTTGTTCATG--TTTTTGAA
AC----------AAC------------------------------CTAAATC
[154] Goniopora_cf_cellulosa_TN29_b
CCGATC-------------GAGGCA-----TCC-AAAA--CCTGTCA-TG-GGT------
-TTTCAGTGTGAATTG----TCAATTCAATT-TTTAGGGGTCGGCG-----------AGA
--------TGCCGTTAAATGGCGCGTG----------GGCGTGTGC--GACGCACACGTC
CGCACGTCTGCCCCG----CCATTGTT----TT------TGTCATCGAACTGTAACGTT-
---TGGACTGAAA-----------------------------------------------
--------------------GTGAA-TACGAAAAAAAAG-AGAGACAACTTTTGACGGTG
GATCTCTTGGCTCACGTATCGATGAAGAACGCAGCCAGCTGCGATAAGTAGTGTGAATTG
CAGAATTCAGTGAATCATTGAATCTTTGAACGCAAATGGCGCTCTTGGGTTCTCCCAGGA
GCATGTCTGTCTGAGTGTCGGATATCTTACGAAGCGATCGTG--C---------------
-ATCGATTGCGGAATTGAGGT-GTCACG------GAGAGTG------------G------
------AAAC----------AACTCAGGCCGTGTCCCTTGAAA---GGAGGCAGCTGCGG
AGCCGCACGCGCTATTA-TTTTTTTTAATAGCGAGTGACCTCTATG-AAAAAGTCATGGG
TTCAGTGCGTAGGCT-AAAATA--------CAA-A-TTCCTCCGTG--CTACCATGATGT
AGAGATTGTGG-----------------TTCC---CAGTTTTTGTTCATG--TTTTTGAA
AC----------AAC------------------------------CTAAATC
[155] Goniopora_cf_cellulosa_TN29_d
CCGATC-------------GAGGCA-----TCC-AAAA--CCTGTCA-TG-GGT------
-TTTCAGTGTGAATTG----TCAATTCAATT-TTTAGGGGTCGGCG-----------AGA
--------TGCCGTTAAATGGCGCGTG----------GGCGTGTGC--GACGCACACGTC
CGCACGTCTGCCCCG----CCATTGTT----TT------TGTCATCGAACTGTAACGTT-
---TGGACTGAAA-----------------------------------------------
--------------------GTGAA-TACGAAAAAAAAG-AGAGACAACTTTTGACGGTG
GATCTCTTGGCTCACGTATCGATGAAGAACGCAGCCAGCTGCGATAAGTAGTGTGAATTG
CAGAATTCAGTGAATCATTGAATCTTTGAACGCAAATGGCGCTCTTGGGTTCTCCCAGGA
GCATGTCTGTCTGAGTGTCGGATATCTTACGAAGCGATCGTG--C---------------
-ATCGATTGCGGAATTGAGGT-GTCACG------GAGAGTG------------G------
------AAAC----------AACTCAGGCCGTGTCCCTCGAAA---GGAGGCAGCTGCGG
AGCCGCACGCGCTATTA-TTTTTTTTAATAGCGAGTGACCTCTATG-AAAAAGTCATGGG
TTCAGTGCGTAGGCT-AAAATA--------CAA-A-TTCCTCCGTG--CTACCATGATGT
AGAGGTTTTGG-----------------GTCC---CAGTTTTTGTTCATG--TTTTTGAA
AC---------AAAC------------------------------CTAAATC
[156] Goniopora_cf_cellulosa_TN54
CCGATC-------------GAGGCA-----TCC-AAAA--CCTGTCA-TG-GGT------
-TTTCAGTGTGAATTG----TCAATTCAATT-TTTAGGGGTCGGCG-----------AGA
--------TGCCGTTAAATGGCGCGTG----------GGCGTGTGC--GACGCACACGTC
YGCACGTCAGCCCCG----CCATTGTT----TT------TGTCATCGAACTGTAACGTT-
---TTGACTGAAA-----------------------------------------------
--------------------GTGAA-TAGGAAAAAAAAG-AGAGACAACTTTTGACGGTG
GATCTCTTGGCTCACGTATCGATGAAGAACGCAGCCAGCTGCGATAAGTAGTGTGAATTG
CAGAATTCAGTGAATCATTGAATCTTTGAACGCAAATGGCGCTCTTGGGTTCTCCCAGGA
GCATGTCTGTCTGAGTGTCGGATATCTTACGAAGCGATCGTG--C---------------
-ATCGATTGCGGAATTGAGGT-GTCACG------GAGAGTG------------G------
------AAAC----------AACTCAGGCCGTGTCCCTCGAAA---GGAGGCAGCTGCGG
AGCCGCACGCGCTATTA-TTTTTTTTMATAGCGAGTGACCTCTATG-AAAAAGTCATGGG
TTCAGTGCGTAGGCT-AAAATA--------CAA-A-TTCCTCCGTG--CTACCATGATGT
AGAGGTTCTGG-----------------GTCC---CAGTTTTTGTTCATG--TTTTTGAA
AC----------AAC------------------------------CTAAATC
[157] Goniopora_cf_cellulosa_TN29_c
CCGATC-------------GAGGCA-----TCC-AAAA--CCTGTCA-TG-GGT------
-TTTCAGTGTGAATTG----TCAATTCAATT-TTTAGGGGTCGGCG-----------AGA
--------TGCCGTTAAATGGCGCGTG----------GGCGTGTGC--CACGCACACGTG
CGCACGTCAGCCCCG----CCATTGTT----TT------TGTCATCGAACTGTAACGTT-
---TGGACTGAAA-----------------------------------------------
--------------------GTGAA-TACG--AAAAAAG-AGAGACAACTTTTGACGGTG
GATCTCTTGGCTCACGTATCGATGAAGAACGCAGCCAGCTGCGATAAGTAGTGTGAATTG
CAGAATTCAGTGAATCATTGAATCTTTGAACGCAAATGGCGCTCTTGGGTTCTCCCAGGA
GCATGTCTGTCTGAGTGTCGGATATCTTACGAAGCGATCGTG--C---------------
-ATCGATTGCGGAATTGAGGT-GTCACG------GAGAGTG------------G------
------AAAC----------AACTCAGGCCGTGTCCCTCGAAA---GGAGGCAGCTGCGG
AGCCGCACGCGCTATTA-TTTTTTTTAATAGCGAGTGACCTCTATG-AAAAAGTCATGGG
TTCAGTGCGTAGGCT-AAAATA--------CAA-A-TTCCTCCGTG--CTACCATGATGT
AGAGGTTTTGG-----------------GTCC---CAGTTTTTGTTCATG--TTTTTGAA
AC---------AAAC------------------------------CTAAATC
[158] Goniopora_pendulus_AB748677
CCGATC-------------GAGGCA-----TCC-AAAA--CCTGTCACTG-GGT------
-TTTCAGTGTGAATTG----TCAATTCAATT-TTTAGGGGTCGGCG-----------AGA
--------TGCCGTTAAATGGCGCGTG----------GGCGTGTGC--CACGCACACGTA
CGCACGTCAGCCCCG----CCATTGTT----TT------TGTCATCGAACTGTAACGTT-
---TGGACTGAAA-----------------------------------------------
--------------------GTGAA-TACG-AAAAAAAG-AGAGACAACTTTTGACGGTG
GATCTCTTGGCTCACGTATCGATGAAGAACGCAGCCAGCTGCGATAAGTAGTGTGAATTG
CAGAATTCAGTGAATCATTGAATCTTTGAACGCAAATGGCGCTCTTGGGTTCTCCCAGGA
GCATGTCTGTCTGAGTGTCGGATATCTTACGAAGCGATCGTG--C---------------
-ATCGATTGCGGAATTGAGGT-GTCACG------GAGAGTG------------G------
------AAAC----------AACTCAGGCCGTGTCCCTCGAAA---GGAGGCAGCTGCGG
AGCCGCACGCGCTATTA-TTTTTTTTAATAGCGAGTGACCTCTATG-AAAAAGTCATGGG
TTCAGTGCGTAGGCT-AAAATA--------CAA-A-TTCCTCCGTG--CTACCATGATGT
AGAGGTTTTGG-----------------GTCC---CAGTTTTTGTTCATG--TTTTTGAA
AC--------AAAAC------------------------------CTAAATC
[159] Goniopora_pendulus_AB748679
CCGATC-------------GAGGCA-----TCC-AAAA--CCTGTCACTG-GGT------
-TTTCAGTGTGAATTG----TCAATTCAATT-TTTAGGGGTCGGCG-----------AGA
--------TGCCGTTAAATGGCGCGTG----------GGCGTGTGC--CACGCACACGTA
CGCACGTCAGCCCCG----CCATTGTT----TT------TGTCATCGAACTGTAACGTT-
---TGGACTGAAA-----------------------------------------------
--------------------GTGAA-TACG-AAAAAAAG-AGAGACAACTTTTGACGGTG
GATCTCTTGGCTCACGTATCGATGAAGAACGCAGCCAGCTGCGATAAGTAGTGTGAATTG
CAGAATTCAGTGAATCATTGAATCTTTGAACGCAAATGGCGCTCTTGGGTTCTCCCAGGA
GCATGTCTGTCTGAGTGTCGGATATCTTACGAAGCGATCGTG--C---------------
-ATCGATTGCGGAATTGAGGT-GTCACG------GAGAGTG------------G------
------AAAC----------AACTCAGGCCGTGTCCCTCGAAA---GGAGGCAGCTGCGG
AGCCGCACGCGCTATTA--TTTTTTTAATAGCGAGTGACCTCTATG-AAAAAGTCATGGG
TTCAGTGCGTAGGCT-AAAATA--------CAA-A-TTCCTCCGTG--CTACCATGATGT
AGAGGTTTTGG-----------------GTCC---CAGTTTTTGTTCATG--TTTTTGAA
AC--------AAAAC------------------------------CTAAATC
[160] Goniopora_pendulus_AB748680
CCGATC-------------GACGCA-----TCC-AAAA--CCTGTCACTG-GGT------
-TTTCAGTGTGAATTG----TCAATTCAATT-TTTAGGGGTCGGCG-----------AGA
--------TGCCGTTAAATGGCGCGTG----------GGCGTGTGC--GACGCACACGTC
CGCACGTCAGCCCCG----CCATTGTT----TT------TGTCATCGAACTGTAACGTT-
---TGGACTGAAA-----------------------------------------------
--------------------GTGAA-TAAG-AAAAAAAG-AGAGACGACTTTTGACGGTG
GATCTCTTGGCTCACGTATCGATGAAGAACGCAGCCAGCTGCGATAAGTAGTGTGAATTG
CAGAATTCAGTGAATCATTGAATCTTTGAACGCAAATGGCGCTCTTGGGTTCTCCCAGGA
GCATGTCTGTCTGAGTGTCGGATATCTTACGAAGCGATCGTG--C---------------
-ATCGATTGCGGAATTGAGGT-GTCACG------GAGAGTG------------G------
------AAAC----------AACTCAGGCCGTGTCCCTCGAAA---GGAGGCAGCTGCGG
AGCCGCACGCGCTATTA--TTTTTTTAATAGCGAGTGACCTCTATG-AAAAAGTCATGGG
TTCAGTGCGTAGGCT-AAAATA--------CAA-A-TTCCTCCGTG--CTACCATGATGT
AGAGGTTTTGG-----------------GTCC---CAGTTTTTGTTCATG--TTTTTGAA
AC--------AAAAC------------------------------CTAAATC
[161] Goniopora_pendulus_AB748678
CCGATC-------------GAGGCA-----TCC-AAAA--CCTGTCACTG-GGT------
-TTTCAGTGTGAATTG----TCAATTCAATT-TTTAGGGGTCGGCG-----------AGA
--------TGCCGTTAAATGGCGCGTG----------GGCGTGTGC--CACGCACACGTA
CGCACGTCAGCCCCG----CCATTGTT----TT------TGTCATCGAACTGTAACGTT-
---TGGACTGAAA-----------------------------------------------
--------------------GTGAA-TACG-AAAAAAAG-AGAGACAACTTTTGACGGTG
GATCTCTTGGCTCACGTATCGATGAAGAACGCAGCCAGCTGCGATAAGTAGTGTGAATTG
CAGAATTCAGTGAATCATTGAATCTTTGAACGCAAATGGCGCTCTTGGGTTCTCCCAGGA
GCATGTCTGTCTGAGTGTCGGATATCTTACGAAGCGATCGTG--C---------------
-ATCGATTGCGGAATTGAGGT-GTCACG------GAGAGTG------------G------
------AAAC----------AACTCAGGCCGTGTCCCTCGAAA---GGAGGCAGCTGCGG
AGCCGCACGCGCTATTATTTTTTTTTAATAGCGAGTGACCTCTATG-AAAAAGTCATGGG
TTCAGTGCGTAGGCT-AAAATA--------CAA-A-TTCCTCCGTG--CTACCATGATGT
GGAGGTTGTGG-----------------TTCC---CAGTTTTTGTTGATG--TTTTTGAA
AC----------AAC------------------------------CTAAATC
[162] Goniopora_somaliensis_IR61
CCGATC-------------GAGGCA-----TCC-AAAA--CCTGCAA-TG-GGT------
-TTTCAGTGTGAATTG----TCAATTCAATT-TTTAGGGGTCGGCG-----------AGA
--------TGCCGTTAAATGGCGCGTG----------CGCGTGTGC--GACGCACACCTG
CGCGCGTCAGCCCCG----CCATTGTT----TTT-----TGTCATCAAACTGTAACGTT-
---TTGACTGAAA-----------------------------------------------
--------------------GTGAA-TA---AATAAAAG-AGAGACAACTTTTGACGGTG
GATCTCTTGGCTCACGTATCGATGAAGAACGCAGCCAGCTGCGATAAGTAGTGTGAATTG
CAGAATTCAGTGAATCATTGAATCTTTGAACGCAAATGGCGCTCTTGGGTTCTCCCAGGA
GCATGTCTGTCTGAGTGTSGGATATCTTACGAAGTGATCGTG--C---------------
-ATCGATTGCTGAATTGAGGT-GTCACG------GAGAGTC------------A------
------AAAG----------AAGTCAGGCCGTGTCCCTCGAAA---GGAGGCAGCTGCGG
AGCCGCACGCGCTGTTA-TTTTGTTTAACAGCGAGTGACCTCTATG-GAAAAGTCATGGG
TTCAGTGCGTAGGCT-AAAATA--------CAA-A-TTCCTCCGTG--CTACCATGATGT
AGAGGTTCAGG-----------------GTCC---CAGTTTTTGTTTATA--TTTTGTAA
AC----------ACC------------------------------CAAAATC
[163] Goniopora_somaliensis_OU29
CCGATC-------------GAGGCA-----TCC-AAAA--CCTGCAA-TG-GGT------
-TTTCAGTGTGAATTG----TCAATTCAATT-TTTAGGGGTCGGCG-----------AGA
--------TGCCGTTAAATGGCGCGTG----------CGCGTGTGC--GACGCACACCTG
CGCGCGTCAGCCCCG----CCATTGTT----TTT-----TGTCATCAAACTGTAACGTT-
---TTGACTGAAA-----------------------------------------------
--------------------GTGAA-TA---AATAAAAG-AGAGACAACTTTTGACGGTG
GATCTCTTGGCTCACGTATCGATGAAGAACGCAGCCAGCTGCGATAAGTAGTGTGAATTG
CAGAATTCAGTGAATCATTGAATCTTTGAACGCAAATGGCGCTCTTGGGTTCTCCCAGGA
GCATGTCTGTCTGAGTGTGGGATATCTTACGAAGTGATCGTG--C---------------
-ATCGATTGCTGAATTGAGGT-GTCACG------GAGAGTC------------A------
------AAAG----------AAGTCAGGCCGTGTCCCTCGAAA---GGAGGCAGCTGCGG
AGCCGCACGCGCTGTTA-TTTTGTTTAACAGCGAGTGACCTCTATG-GAAAAGTCATGGG
TTCAGTGCGTAGGCT-AAAATA--------CAA-A-TTCCTCCGTG--CTACCATGATGT
AGAGGTTCAGG-----------------GTCC---CAGTTTTTGTTTATA--TTTTGTAA
AC----------ACC------------------------------CAAAATC
[164] Goniopora_somaliensis_KK50
CCGATC-------------GAGGCA-----TCC-AAAA--CCTGCAA-TG-GGT------
-TTTCAGTGTGAATTG----TCAATTCAATT-TTTAGGGGTCGGCG-----------AGA
--------TGCCGTTAAATGGCGCGTG----------CGCGTGTGC--GACGCACACCTG
CGCGCGTCAGCCCCG----CCATTGTT----TTT-----TGTCATCAAACTGTAACGTT-
---TTGACTGAAA-----------------------------------------------
--------------------GTGAA-TA---AATAAAAG-AGAGACAACTTTTGACGGTG
GATCTCTTGGCTCACGTATCGATGAAGAACGCAGCCAGCTGCGATAAGTAGTGTGAATTG
CAGAATTCAGTGAATCATTGAATCTTTGAACGCAAATGGCGCTCTTGGGTTCTCCCAGGA
GCATGTCTGTCTGAGTGTGGGATATCTTACGAAGTGATCGTG--C---------------
-ATCGATTGCTGAATTGAGGT-GTCACG------GAGAGTC------------A------
------AAAG----------AAGTCAGGCCGTGTCCCTCGAAA---GGAGGCAGCTGCGG
AGCCGCACGCGCTGTTA-TTTTGTTTAACAGCGAGTGACCTCTATG-GAAAAGTCATGGG
TTCAGTGCGTAGGCT-AAAATA--------CAA-A-TTCCTCCGTG--CTACCATGATGT
AGAGGTTCAGG-----------------GTCC---CAGTTTTTGTTTATA--TTTTGTAA
AC----------ACC------------------------------CAAAATC
[165] Goniopora_somaliensis_TR85
CCGATC-------------GAGGCA-----TCC-AAAA--CCTGCAA-TG-GGT------
-TTTCAGTGTGAATTG----TCAATTCAATT-TTTAGGGGTCGGCG-----------AGA
--------TGCCGTTAAATGGCGCGTG----------CGCGTGTGC--GACGCACACCTG
CGCGCGTCAGCCCCG----CCATTGTT----TTT-----TGTCATCAAACTGTAACGTT-
---TTGACTGAAA-----------------------------------------------
--------------------GTGAA-TA---AATAAAAG-AGAGACAACTTTTGACGGTG
GATCTCTTGGCTCACGTATCGATGAAGAACGCAGCCAGCTGCGATAAGTAGTGTGAATTG
CAGAATTCAGTGAATCATTGAATCTTTGAACGCAAATGGCGCTCTTGGGTTCTCCCAGGA
GCATGTCTGTCTGAGTGTCGGATATCTTACGAAGTGATCGTG--C---------------
-ATCGATTGCTGAATTGAGGT-GTCACG------GAGAGTC------------A------
------AAAG----------AAGTCAGGCCGTGTCCCTCGAAA---GGAGGCAGCTGCGG
AGCCGCACGCGCTGTTA-TTTTGTTTAACAGCGAGTGACCTCTATG-GAAAAGTCATGGG
TTCAGTGCGTAGGCT-AAAATA--------CAA-A-TTCCTCCGTG--CTACCATGATGT
AGAGGTTCAGG-----------------GTCC---CAGTTTTTGTTTATA--TTTTGTAA
AC----------ACC------------------------------CAAAATC
[166] Goniopora_cf_fruticosa_TN12
CCGATC-------------GAGGCA-----TCC-AAAA--CCTGCAA-TG-GGT------
-TTTCAGTGTGAATTG----TCAATTCAATT-TTTAGGGGTCGGCG-----------AGA
--------TGCCGTTAAATGGCGCGTG----------CGCGTGTGC--SACGCACACGTG
CGCACGTCAGCCCCG----CCATTGTT----TTT-----TSTCATSAAACTGTAACGTT-
---TTGACTGAAA-----------------------------------------------
--------------------GTGAA-GA---AATAAAAG-AGAGACAACTTTTGACGGTG
GATCTCTTGGCTCACGTATCGATGAAGAACGCAGCCAGCTGCGATAAGTAGTGTGAATTG
CAGAATTCAGTGAATCATTGAATCTTTGAACGCAAATGGCGCTCTTGGGTTCTCCCAGGA
GCATGTCTGTCTGAGTGTCGGATATCTTACGAAGCSATCGTG--C---------------
-ATCGATTGCTGAATTGAGGT-GTCACG------GAGAGTG------------A------
------AAWG----------AACTCAGGCCGTGTCCCTCGAAA---GGAGGCAGCTGCGG
AGCCGCACGCGCTGTTM-TTTTSTKTAACAGCGAGTGACCTCTATG-GAAAAGTCATGGG
TTCAGTGCGTAGGCT-AAAATA--------CAA-A-TTCCTCCGTG--CTACCATGATGT
AGAGGTTCAGG-----------------GTCC---CAGTTTTTGTTTATA--YTKTGTAA
AC----------ACC------------------------------CAAAATC
[167] Goniopora_norfolkensis_KK53
CCGATC-------------GAGGCA-----TCC-AAAA--CCTGCAA-TG-GGT------
-TTTCAGTGTGAATTG----TCAATTCAATT-TTTAGGGGTCGGCG-----------AGA
--------TGCCGTTAAATGGCGCGTG----------CGCGTGTGC--SACGCACACGTG
CGCACGTCAGCCCCG----CCATTGTT----TTT-----TSTCATSAAACTGTAACGTT-
---TTGACTGAAA-----------------------------------------------
--------------------GTGAA-KA---AATAAAAG-AGAGACAACTTTTGACGGTG
GATCTCTTGGCTCACGTATCGATGAAGAACGCAGCCAGCTGCGATAAGTAGTGTGAATTG
CAGAATTCAGTGAATCATTGAATCTTTGAACGCAAATGGCGCTCTTGGGTTCTCCCAGGA
GCATGTCTGTCTGAGTGTCGGATATCTTACGAAGCGATCGTG--C---------------
-ATCGATTGCTGAATTGAGGT-GTCACG------GAGAGTG------------A------
------AAWG----------AACTCAGGCCGTGTCCCTCGAAA---GGAGGCAGCTGCGG
AGCCGCACGCGCTGTTA-TTTTSTTTAACAGCGAGTGACCTCTATG-GAAAAGTCATGGG
TTCAGTGCGTAGGCT-AAAATA--------CAA-A-TTCCTCCGTG--CTACCATGATGT
AGAGGTTCAGG-----------------GTCC---CAGTTTTTGTTTATA--YTKTGTAA
AC----------ACC------------------------------CAAAATC
[168] Goniopora_norfolkensis_IS7
CCGATC-------------GAGGCA-----TCC-AAAA--CCTGCAA-TG-GGT------
-TTTCAGTGTGAATTG----TCAATTCAATT-TTTAGGGGTCGGCG-----------AGA
--------TGCCGTTAAATGGCGCGTG----------CGCGTGTGC--SACGCACACGTG
CGCACGTCAGCCCCG----CCATTGTT----TTT-----TGTCATSAAACTGTAACGTT-
---TTGACTGAAA-----------------------------------------------
--------------------GTGAA-GA---AATAAAAG-AGAGACAACTTTTGACGGTG
GATCTCTTGGCTCACGTATCGATGAAGAACGCAGCCAGCTGCGATAAGTAGTGTGAATTG
CAGAATTCAGTGAATCATTGAATCTTTGAACGCAAATGGCGCTCTTGGGTTCTCCCAGGA
GCATGTCTGTCTGAGTGTCGGATATCTTASGAAGCGATCGTG--C---------------
-ATCGATTGCTGAATTGAGGT-GTCACG------GAGAGTG------------A------
------AAWG----------AACTCAGGCCGTGTCCCTCGAAA---GGAGGCAGCTGCGG
AGCCGCACGCGCTGTTA-TTTTSTTTAACAGCGAGTGACCTCTATG-GAAAAGTCATGGG
TTCAGTGCGTAGGCT-AAAATA--------CAA-A-TTCCTCCGTG--CTACCATGATGT
AGAGGTTCAGG-----------------GTCC---CAGTTTTTGTTTATA--KTKTGTAA
AC----------ACC------------------------------CAAAATC
[169] Goniopora_cf_fruticosa_TR4
CCGATC-------------GAGGCA-----TCC-AAAA--CCTGCAA-TG-GGT------
-TTTCAGTGTGAATTG----TCAATTCAATT-TTTAGGGGTCGGCG-----------AGA
--------TGCCGTTAAATGGCGCGTG----------CGCGTGTGC--CACGCACACGTG
CGCACGTCAGCCCCG----CCATTGTT----TTT-----TGTCATGAAACTGTAACGTT-
---TTGACTGAAA-----------------------------------------------
--------------------GTGAA-GA---AATAAAAG-AGAGACAACTTTTGACGGTG
GATCTCTTGGCTCACGTATCGATGAAGAACGCAGCCAGCTGCGATAAGTAGTGTGAATTG
CAGAATTCAGTGAATCATTGAATCTTTGAACGCAAATGGCGCTCTTGGGTTCTCCCAGGA
GCATGTCTGTCTGAGTGTCGGATATCTTACGAAGCGATCGTG--C---------------
-ATCGATTGCTGAATTGAGGT-GTCACG------GAGAGTG------------A------
------AAAG----------AACTCAGGCCGTGTCCCTCGAAA---GGAGGCAGCTGCGG
AGCCGCACGCGCTGTTA-TTTTCTTTAACAGCGAGTGACCTCTATG-GAAAAGTCATGGG
TTCAGTGCGTAGGCT-AAAATA--------CAA-A-TTCCTCCGTG--CTACCATGATGT
AGAGGTTCAGG-----------------GTCC---CAGTTTTTGTTTATA--CTTTGTAA
AC----------ACC------------------------------CAAAATC
[170] Goniopora_cf_fruticosa_AO87
CCGATC-------------GAGGCA-----TCC-AAAA--CCTGCAA-TG-GGT------
-TTTCAGTGTGAATTG----TCAATTCAATT-TGTAGGGGTCGGCG-----------AGA
--------TGCCGTTAAATGGCGCGTG----------CGCGTGTGC--CACGCACACGTG
CGCACGTCAGCCCCG----CCATTGTT----TTT-----TGTCATGAAACTGTAACGTT-
---TTGACTGAAA-----------------------------------------------
--------------------GTGAA-GA---AATAAAAG-AGAGACAACTTTTGACGGTG
GATCTCTTGGCTCACGTATCGATGAAGAACGCAGCCAGCTGCGATAAGTAGTGTGAATTG
CAGAATTCAGTGAATCATTGAATCTTTGAACGCAAATGGCGCTCTTGGGTTCTCCCAGGA
GCATGTCTGTCTGAGTGTCGGATATCTTACGAAGCGATCGTG--C---------------
-ATCGATTGCTGAATTGAGGT-GTCACG------GAGAGTG------------A------
------AAAG----------AACTCAGGCCGTGTCCCTCGAAA---GGAGGCAGCTGCGG
AGCCGCACGCGCTGTTA-TTTTCTTTAACAGCGAGTGACCTCTATG-GAAAAGTCATGGG
TTCAGTGCGTAGGCT-AAAATA--------CAA-A-TTCCTCCGTG--CTACCATGATGT
AGAGGTTCAGG-----------------GTCC---CAGTTTTTGTTTATA--CTTTGTAA
AT----------ACC------------------------------CAAAATC
[171] Goniopora_cf_fruticosacf_AO28
CCGATC-------------GAGGCA-----TCC-AAAA--CCTGCAA-TG-GGT------
-TTTCAGTGTGAATTG----TCAATTCAATT-TTTAGGGGTCGGCG-----------AGA
--------TGCCGTTAAATGGCGCGTG----------CGCGTGTGC--SACGCACACGTG
CGCRCGTCAGCCCCG----CCATTGTT----TTT-----TGTCATSAAACTGTAACGTT-
---TTGACTGAAA-----------------------------------------------
--------------------GTGAA-KA---AATAAAAG-AGAGACAACTTTTGACGGTG
GATCTCTTGGCTCACGTATCGATGAAGAACGCAGCCAGCTGCGATAAGTAGTGTGAATTG
CAGAATTCAGTGAATCATTGAATCTTTGAACGCAAATGGCGCTCTTGGGTTCTCCCAGGA
GCATGTCTGTCTGAGTGTCGGATATCTTACGAAGYGATCGTG--C---------------
-ATCGATTGCTGAATTGAGGT-GTCACG------GAGAGTS------------A------
------AAAG----------AASTCAGGCCGTGTCCCTCGAAA---GGAGGCAGCTGCGG
AGCCGCACGCGCTGTTA-TTTTSTTTAACAGCGAGTGACCTCTATG-GAAAAGTCATGGG
TTCAGTGCGTAGGCT-AAAATA--------CAA-A-TTCCTCCGTG--CTACCATGATGT
AGAGGTTCAGG-----------------GTCC---CAGTTTTTGTTTATA--KTTTGTAA
AC----------ACC------------------------------CAAAATC
[172] Goniopora_cf_fruticosa_TR1
CCGATC-------------GAGGCA-----TCC-AAAA--CCTGCAA-TG-GGT------
-TTTCAGTGTGAATTG----TCAATTCAATT-TTTAGGGGTCGGCG-----------AGA
--------TGCCGTTAAATGGCGCGTG----------CGCGTSTGC--GACGCASACGTG
CGCACGTCAGCCCCG----CCATTGTT----TTT-----TGTCATCAAACTGTAACGTT-
---TTGACTGAAA-----------------------------------------------
--------------------GTGAA-GA---AATAAAAG-AGAGACAACTTTTGACGGTG
GATCTCTTGGCTCACGTATCGATGAAGAACGCAGCCAGCTGCGATAAGTAGTGTGAATTG
CAGAATTCAGTGAATCATTGAATCTTTGAACGCAAATGGCGCTCTTGGGTTCTCCCAGGA
GCATGTCTGTCTGAGTGTCGGATATCTTACGAAGCGATCGTG--C---------------
-ATCGATTGCTGAATTGAGGT-GTCACG------GAGAGTG------------A------
------AATG----------AACTCAGGCCGTGTCCCTCGAAA---GGAGGCAGCTGCGG
AGCCGCACGCGCTGTTA-TTTTGTTTAACAGCGAGTGACCTCTATG-GAAAAGTCATGGG
TTCAGTGCGTAGGCT-AAAATA--------SAA-A-TTCCTCCGTG--CTACCATGATGT
AGAGGTTCAGG-----------------GTCC---CAGTTTTTGTTTATA--TTGTGTAA
AC----------ACC------------------------------CAAAATC
[173] Goniopora_norfolkensis_AK2
CCGATC-------------GAGGCA-----TCC-AAAA--CCTGCAA-TG-GGT------
-TTTCAGTGTGAATTG----TCAATTCAATT-TTTAGGGGTCGGCG-----------AGA
--------TGCCGTTAAATGGCGCGTG----------CGCGTCTGC--GACGCAGACGTG
CGCACGTCAGCCCCG----CCATTGTT----TTT-----TGTCATCAAACTGTAACGTT-
---TTGACTGAAA-----------------------------------------------
--------------------GTGAA-GA---AATAAAAG-AGAGACAACTTTTGACGGTG
GATCTCTTGGCTCACGTATCGATGAAGAACGCAGCCAGCTGCGATAAGTAGTGTGAATTG
CAGAATTCAGTGAATCATTGAATCTTTGAACGCAAATGGCGCTCTTGGGTTCTCCCAGGA
GCATGTCTGTCTGAGTGTCGGATATSTTACGAAGCGATCGTG--C---------------
-ATCGATTGCTGAATTGAGGT-GTCACG------GAGAGTG------------A------
------AATG----------AACTCAGGCCGTGTCCCTCGAAA---GGAGGCAGCTGCGG
AGCCGCACGCGCTGTTA-TTTTGTTTAACAGCGAGTGACCTCTATG-GAAAAGTCATGGG
TTCAGTGCGTAGGCT-AAAATA--------SAA-A-TTCCTCCGTG--CTACCATGATGT
AGAGGTTCAGG-----------------GTCC---CAGTTTTTGTTTATA--TTGTGTAA
AC----------ACC------------------------------CAAAATC
[174] Goniopora_cf_norfolkensis_AK8
CCGATC-------------GAGGCA-----TCC-AAAA--CCTGCAA-TG-GGT------
-TTTCAGTGTGAATTG----TCAATTCAATT-TTTAGGGGTCGGCG-----------AGA
--------TGCCGTTAAATGGCGCGTG----------CGCGTSTGC--SACGCASACGTG
CGCACGTCAGCCCCG----CCATTGTT----TTT-----TGTCATSAAACTGTAACGTT-
---TTGACTGAAA-----------------------------------------------
--------------------GTGAA-GA---AATAAAAG-AGAGACAACTTTTGACGGTG
GATCTCTTGGCTCACGTATCGATGAAGAACGCAGCCAGCTGCGATAAGTAGTGTGAATTG
CAGAATTCAGTGAATCATTGAATCTTTGAACGCAAATGGCGCTCTTGGGTTCTCCCAGGA
GCATGTCTGTCTGAGTGTCGGATATSTTACGAAGCGATCGTG--C---------------
-ATCGATTGCTGAATTGAGGT-GTCACG------GAGAGTG------------A------
------AATG----------AACTCAGGCCGTGTCCCTCGAAA---GGAGGCAGCTGCGG
AGCCGCACGCGCTGTTA-TTTTGTTTAACAGCGAGTGACCTCTATG-GAAAAGTCATGGG
TTCAGTGCGTAGGCT-AAAATA--------CAA-A-TTCCTCCGTG--CTACCATGATGT
AGAGGTTCAGG-----------------GTCC---CAGTTTTTGTTTATA--YTKTGTAA
AY----------ACC------------------------------CAAAATC
[175] Goniopora_albiconus_PEN1
CCGATC-------------AAGGCA-----TCC-AAAA--CCTGCAA-TG-GGT------
-TTTCAGTGTGAATTG----TCAATTCAATT-TTTAGGGGTCGGCG-----------AGA
--------TGCCGTTAAATGGCGCGTG----------CGCGTGTGC--GACGCACTCGTG
CGCACGTCAGCCCCG----CCATTGTT----TTT-----TGTCATCAAACTGTAACGTT-
---TTGACTGAAA-----------------------------------------------
--------------------GTGAA-TA---AATAAAAG-AGAGACAACTTTTGACGGTG
GATCTCTTGGCTCACGTATCGATGAAGAACGCAGCCAGCTGCGATAAGTAGTGTGAATTG
CAGAATTCAGTGAATCATTGAATCTTTGAACGCAAATGGCGCTCTTGGGTTCTCCCAGGA
GCATGTCTGTCTGAGTGTCGGATATCTTACGAAGCGATCGTG--C---------------
-ATCGATTGCTGAATTGAGGT-GTCACG------GAGAGTC------------C------
------AAAG----------AACTCGGGCCGTGTCCCTCGAAA---GGAGGCAGCTGCGG
AGCCGCASGCGCTGTTA-TTTTGTTTAACAGCGAGTGACCTCTATG-GAAAAGTCATGGG
TTCAGTGCGTAGGCT-AAAATA--------CAA-A-TTCCTCCGTG--CTACCATGATGT
AGAGGCTCAGG-----------------ATCC---CAGTTTTTGTTTATA--TTTTGTAA
AC----------ACC------------------------------CAAAATC
[176] Goniopora_albiconus_BA002
CCGATC-------------AAGGCA-----TCC-AAAA--CCTGCAA-TG-GGT------
-TTTCAGTGTGAATTG----TCAATTCAATT-TTTAGGGGTCGGCG-----------AGA
--------TGCCGTTAAATGGCGCGTG----------CGCGTGTGC--GACGCACTCGTG
CGCACGTCAGCCCCG----CCATTGTT----TTT-----TGTCATCAAACTGTAACGTT-
---TTGACTGAAA-----------------------------------------------
--------------------GTGAA-TA---AATAAAAG-AGAGACAACTTTTGACGGTG
GATCTCTTGGCTCACGTATCGATGAAGAACGCAGCCAGCTGCGATAAGTAGTGTGAATTG
CAGAATTCAGTGAATCATTGAATCTTTGAACGCAAATGGCGCTCTTGGGTTCTCCCAGGA
GCATGTCTGTCTGAGTGTCGGATATCTTACGAAGCGATCGTG--C---------------
-ATCGATTGCTGAATTGAGGT-GTCACG------GAGAGTC------------C------
------AAAG----------AACTCGGGCCGTGTCCCTCGAAA---GGAGGCAGCTGCGG
AGCCGCACGCGCTGTTA-TTTTGTTTAACAGCGAGTGACCTCTATG-GAAAAGTCATGGG
TTCAGTGCGTAGGCT-AAAATA--------CAA-A-TTCCTCCGTG--CTACCATGATGT
AGAGGCTCAGG-----------------ATCC---CAGTTTTTGTTTATA--TTTTGTAA
AC----------ACC------------------------------CAAAATC
[177] Goniopora_albiconus_PEN9
CCGATC-------------AAGGCA-----TCC-AAAA--CCTGCAA-TG-GGT------
-TTTCAGTGTGAATTG----TCAATTCAATT-TTTAGGGGTCGGCG-----------AGA
--------TGCCGTTAAATGGCGCGTG----------CGCGTGTGC--GACGCACTCGTG
CGCACGTCAGCCCCG----CCATTGTT----TTT-----TGTCATCAAATTGTAACGTT-
---TTGACTGAAA-----------------------------------------------
--------------------GTGAA-TA---AATAAAAG-AGAGACAACTTTTGACGGTG
GATCTCTTGGCTCACGTATCGATGAAGAACGCAGCCAGCTGCGATAAGTAGTGTGAATTG
CAGAATTCAGTGAATCATTGAATCTTTGAACGCAAATGGCGCTCTTGGGTTCTCCCAGGA
GCATGTCTGTCTGAGTGTCGGATATCTTACGAAGCGATCGTG--C---------------
-ATCGATTGCTGAATTGAGGT-GTCACG------GAGAGTG------------C------
------AAAG----------AACTCGGGCCGTGTCCCTCGAAA---GGAGGCAGCTGCGG
AGCCGCACGCGCTGTTA-TTTTGTTTAACAGCGAGTGACCTCTATG-GAAAAGTCATGGG
TTCAGTGCGTAGGCT-AAAATA--------CAA-A-TTCCTCCGTG--CTACCATGATGT
AGAGGCTCAGG-----------------ATCC---CAGTTTTTGTTTATA--TTTTGTAA
AC----------ACC------------------------------CAAAATC
[178] Goniopora_albiconus_DJ074
CCGATC-------------AAGGCA-----TCC-AAAA--CCTGCAA-TG-GGT------
-TTTCAGTGTGAATTG----TCAATTCAATT-TTTAGGGGTCGGCG-----------AGA
--------TGCCGTTAAATGGCGCGTG----------CGCGTGTGC--GACGCACTCGTG
CGCACGTCAGCCCCC----CCATTGTT----TTT-----TGTCATCAAACTGTAACGTT-
---TTGACTGAAA-----------------------------------------------
--------------------GTGAA-TA---AATAAAAG-AGAGACAACTTTTGACGGTG
GATCTCTTGGCTCACGTATCGATGAAGAACGCAGCCAGCTGCGATAAGTAGTGTGAATTG
CAGAATTCAGTGAATCATTGAATCTTTGAACGCAAATGGCGCTCTTGGGTTCTCCCAGGA
GCATGTCTGTCTGAGTGTCGGATATCTTACGAAGCGATCGTG--C---------------
-ATCGATTGCTGAATTGAGGT-GTCACG------GAGAGTC------------C------
------AAAG----------AACTCGGGCCGTGTCCCTCGAAA---GGAGGCAGCTGCGG
AGCCGCACGCGCTGTTA-TTTTGTTTAACAGCGAGTGACCTCTATG-GAAAAGTCATGGG
TTCAGTGCGTAGGCT-AAAATA--------CAA-A-TTCCTCCGTG--CTACCATGATGT
AGAGGCTCAGG-----------------ATCC---CAGTTTTTGTTTATA--TTTTGTAA
AC----------ACC------------------------------CAAAATC
;
END;

begin sets;
	charset 18S = 1-4;
	charset ITS1 = 5-343;
	charset 58S = 344-512;
	charset ITS2 = 513-889;
	charset 28S = 890-892;
    charset 'removed sites' = 7-42 48-51 55-61 77-80 92 93 107-128 145-184 195-199 208-232 240-243 252-333 340 397 519-546 562 569-623 644-649 657 661 662 674-723 736 743-756 765-886;
End;
['removed sites' means the sites we excluded from the analyses.]
