# Supplementary material for: A Phylogeny of the Family Poritidae (Cnidaria, Scleractinia) Based on Molecular and Morphological Analyses
Source: PLoS One. 2014 May 28;9(5):e98406. doi: 10.1371/journal.pone.0098406 (PMC4037213; doi:10.1371/journal.pone.0098406)
Supplement: Table S1 — Summary of the diagnostic morphological characters for species identification of the genus Goniopora. Original descriptions are shown in bold. (XLS) [file pone.0098406.s004.xls]

## Sheet: Table S1 (Goniopora)
	Table S1. Summary of the diagnostic morphological characters for species identification of the genus Goniopora. Original descriptions are shown in bold.
		coralla	calices	septa	pali	columella	wall	living colonies	references
	G. columna Dana, 1846	Columnar, rising around 20 cm (30 cm) up to about 60 cm.	Polygonal, calice diameter 3–4.5 mm, 1–2 mm deep, but very shallow near the edge of living part.	All 24 septa can usually be distinguished.	Varies greatly, usually inconspicuous or absent.	Wide, 1/2-3/4R.	Normally up to 1.5 mm.	Polyp are cylindrical, elongate 4-6 cm, 18-24 tentacles.	[14,15,51]
				Gonioporoiid pattern of fusion is sometimes clear.			Slightly thicker at the sides than at the tops.
		Column is 5–10 cm thick.						Pale lilac, usually brown, green or yellow, some have a pink mouth.
		Tops are rounded (or slightly flattened).	Character of corallites are variable greatly unless in same corallum.	Very fine and irregular in calices near the top of columns.
		Living portion limited to upper 2(5)–7.5 cm.						The polyps on different columns may vary greatly in their degree of extention and have correspondingly different colours.
		No distinct lamelae.
		Well developed epitheca.
	G. lobata Milne Edward and Haime, 1851	Mass convex, sub-lobed, ovoid, hemispherical, or column up to 15 cm thick.	Unequal, less deeper than wider.	Usually three full cycles.	In shallow marginal young calices, inner edge of large septa is prominent.	Septa oftern united each other and made pseudo-columella which are usually small.	Spongy and a loose irregular tissue.	May expand to a height of 30 mm above the calices.	[15,36,37,45,50,52]
			Sub-polygonal or circular.	24 in number.			Very porous and loose tissue, in which can hardly distinguish walls from septa.
		Epithca developed very unevenly at lower margins.	3–5 mm (3 or 4 mm) in diameter.	Quite thin, narrow at the top of calice.	Never make the regular disposition and characteristic palis.	In shallow calice near the margin of the colony, pseudo-columella become more visible and more developed (up to 1/2R).		Brown, brown with green tentacles, yellow, bright green, pale green, green with brown tentacles, purple with brown tentacles, and lavender with lavender or pale green tentacles.
			2–3 mm in depth.	High-oreder septa turned toward to low-order septa.
		The area of attachment to the substratum is not circular but elliptical.	The depth of the calices is much shallower on the periphery than in the center of the colony.
				They show gonioporoid pattern.
	G. stokesi Milne Edwards and Haime, 1851	Usually small (<10cm diameter) and hemispherical or domed, sometimes nearly spherical and are frequently free living at soft sand or mud.	Rather irregular form (especially in reproductive process), polygonal or subcircular, very rarely circular.	1–24 in number according to the size of calices.	There is usually no evidence of a paliform crown except in shallow corallites near the base of columns where the columella complex may have six pali-like ridges formed at the fusion of three or more septa.	At bottom of the cavity septa come together in a pseudo-columella formed a loose network calcareous and very irregular.	Simple, nearly vertical, very thin, finely ribbed top and distinct beautiful lattice work, range in thickness from dividing membranes to 2 mm, slightly thicker around lower calices than on upper ones.	Small, closely attached, spherical masses of polyps (=polyp-balls) are sometimes borne by the principal coloniies.	[15,36,37,40,45,49,51,56]
				Three cycles, sometimes walls of a fourth in some systems.
			Great variations in size and depth of the calicles.	Gonioporid arrangement is typical or barely detectable.		Spongy, upper surface flatish or somewhat domed, with fine spinulations.		The large, fleshy polyps are frequently extended up to 80mm in length and there is usually a mixture of polyp sizes, the smallest being a few mm long with only a few short tentacles.
		Colonies on solid substrates are massive or are short, thick columns standing on small base; upper portion expanded, surface produced into 4 lobes resembling human molar tooth.					The free edge is straight or curved.
			Maximum diameter up to 7 mm (5 or 6 mm).	Uneven, wide at the height of the columella, but quite rudimentary half or upper third of the calice cavity, consisting of very thin and fenestrated plates, septal faces granulate, but not strikingly rough.		vary in size, from 1/2 of the calice diameter to almost filling the floors of the calice.	The corners between the calices thickened.
			The number of 4 to 7 per square centimeter.
			Maximum depth 2.5–7 mm (6 or 7 mm), slightly more, shallower near the periphery, deeper on the top.					Living colonies are uniform brown or green in colour.
		Epitheca cover underside, wrinkled thin concentrically, which are flat, concave, or truncate and inversely conical.
				Edges dentate.
				Interseptal loculii open, wider than the thickness of the septa.
		The surface is irregular in level.
		The living layer extends further on the lower hemisphere.
	G. tenuidens (Quelch, 1886)	Subglobose, massive, hemispherical to spherical.	Subcircular to (scarcely) polygonal.	Three well-defined cycles.	Very thin and wide, forming upright, rather broad plates, tending to fill up the calices, rise to within 1.5 mm of the mouth.	Small, about 1/3 or less in diameter of calice.	Very porous and thin, very much thickend at the points where many cups meet.	In lagoones (where this species is very common) are uniform in colour, different colonies having different colours, commonly bright blue, green or brown, sometimes with blue or white tips to the tentacles.	[15,26,39,47,50,51]
			About 3mm in diameter.	First cycle septa have no pali.		Consisting of a few irregularly fused dentations from the second, or first and second, septal cycles.
		Encrusting at the base, with a narrow, free edge.	Very young ones may be less than 1mm in diameter, while there are afew monsters, one is 5mm in diameter.	Second cycle septa are very prominent, having very large paliform plates which are thicker than the other septa and which are fused with the columella.			Varying width very much (alomost menbranous to up to 1mm).
					Often much less elevated, but never forming thick, lobe-like pieces.
		Thin, distinct epithca.					Tough, stout.	From deeper reef slopes are usually dull brown in colour.
			Rather deep, varying depth up to 4mm.	The first and second cycles almost trabeculate and ruggedly spinulous below, not distinct above from the porous wall.			Compose from septa and synapticulae.
								Polyps are evenly extended with terete tentacles of even length.
				Third cycle septa are very rudimentary.
				All septa are regularly dentate, the dentations usually being arranged in rows down the corallite walls.
	G. fruticosa Saville-Kent, 1891	Subdendroid, forming small shrubby growths.	Uneven.	3 cycles.	6 pali formed are irregular shape and size.	In many coralla, inner septal margin, pali, and columella form a fused tangle.	Thin.	Polyps highly extensile.	[15,26,42,43]
			Very shallow.	Primary cycle frequently developed centrally in a paliform manner and forming an irregular hexradiate star.	All pali are linked by palar synapticular ring and all are fused with the columella.		Consisting of an lattuce of trabeculae nad synapticulae.	24 elongate subulate tentacles.
		Branches subdigitate, somewhat complanate, shortly furcate or palmate at their distal extrmities.	Not exceeding 2 mm in diameter.					Oral disc white. tentacles and column clear liver-brown.
			2.0–2.5 mm diameter.				Uppermost dentations of septa being adjacent to those of the adjacent carallite, forming 2 rows of dentations along the upper corallite wall.
			Rounded or polygonal.	In two alternating orders.				Very distinctive.
		Coenosteum highly porous and trabeculate.	Uniform over the corallum surface except towards branch tips.	First order septa reach the columella.
		Encrusiting, sub-massive or digitate, usually with combinations of these growth forms.		Second order septa may consist of trabecular pillars only, or fused to first order septa in a gonioporoid pattern.
		Digitate branches are <15mm thick.
				All septa are strongly granulated and dentate.
	G. somaliensis Vaughan, 1907	undulated lamina attached by a portion of one side, the free edge broadly lobate	Polygonal.	Septal formula complete.	Present before the primaries and secondaries, rather irregular development.	Columella tangle extends outward beyond the pali.	Thin.	Usually grey.	[15,46]
			2.5–4.5mm diameter, usually about 3.5 mm.	24 septa.			Poorly developed.	Polyps are short and cylidrical with short pointed tentacles, a pale oral disc and pinc mouth.
		greatest thickness, 10 mm	Very shallow or superficial.	With the typical gonioporoid arrangement.	Moderaately prominet.	Large.	Reinforced by peripherally disposed synapticula.
		upper surface covered with calices		Usually there are two rough dentations between a palus and the mural denticle.	Consisting of separate granules, or those before a triplet and the primary joining its inner end, fused laterally.	Often with a tendency to compactness.
		the lower surface invested to the margin by a minutely, concentrically striate epitheca
				Interseptal loculi narrow but open.
		thin and encrusting or large thick plates		In two alternating orders.
		smooth suraface		Most first order septa reach the columella while second order septa are short.
	G. djiuboutiensis Vaughan, 1907	Rounded on the upper surface.	Polygonal, subpolygonal or circular.	Septal formula complete.	About 6 pali in the superficial calices.	Columella tangle large, more than 1/2R.	Rough upper surface.	Pale or dark crown or green and are readly distinguished by polypes having large prominent oral cones.	[15,46]
		Transverse outline irregular, somewhat reniform.	Shallow, superficial to 1.5 mm deep.	24 septa.	Indistinct or absent in the deeper ones.	Extending outward to the inned ends of the tertiary septa.	About 1 mm thick.
			Fully grown ones 5 to 5.5 mm in diameter.	Sometimes with the typical gonioporoid arrangement.			[near column tips] Approximately 1.5 mm thick.
		Sub-massive or columnar, usually with an encrustiong margin.	Up to 4.4 mm diameter.			Composed of concentrically arranged synapticula and fused inned ends of the septa.		Oral cones may be the same colour as the tentacles which are usually white.
				Interseptal loculi open, in width equaling or slightly exceeding the thickness of the septa.			[near branch bases] Reach 3 mm thick.
		Corallite rising from a small base, diverging upward, new corallites appearing in the angle between the older ones.					Formed by the outer ends of septa.	Some columns may have very pale polypes in contrast with other columns of the same colony.
				Septal faces roughly granulate.		Upper surface roughly spinulose.	Upper surface ones become thinner, while side ones become thicker.
				Short, uniform size.		Usually dome-shaped and are divided into 6 fused parts.
		Edge of the living portion in paleces slightly projects downward over the dead portion.
		Projecting living edge is supported by epitheca.
		Epitheca is irregularly and finely wrinkled.
	G. minor Crossland, 1952	Smooth oval dome.	Small, usually 2 mm across, 1.5 mm deep.	12 thick but narrow septa descending vertically.	4 to 6 septa run on to columella and bear small spinulose pali.	Occupies most of the bottom of the calice.	Thin, but appear thicker by being crossed at right angles by the septal edges.	Variety of browns or greens in colour.	[15,50]
		With some little domes attached.	2.5–4 mm diameter.			Much fused.		Usually with a distinctively coloured oral disc and pale tips to the polyp tentacles.
		Not in layers.		Rudiments of third cycle sometimes visible.	[surface on the main dome] Very irregular.	Weakly developed, consisting of few anastomosed septal dentations at most.	Up to 1.9 mm thick.
		Thecal tubes are continuous from top to bottom.		Occasional junctions of septa before reaching the columella.	[on the small domes or edges] Always 6 in number, vertical and symmetrical, often joined by synapticula and makeng a low cylinder above the columella.		Porous in lightly calcified coralla.
							Septa of adjacent corallites may fused or may be separated by agroove along the top of the walls.
		Encrusting to massive, usually forming hemispherical heads.		[surface on the main dome] Thin.
				[on the small domes or edges] 6 thicker primary septa bear pali.
				3 cycles, the first 2 always being sub-equal.
				Pali and septa are very heavily granulated.
				Septa also dentated, dentation having elabolated tips.
	G. stutchburyi Wells, 1955	sub-massive to encrusting	rounded or polygonal	compact septa cocsist of 24 radial series of granules	somewhat larger than septal granules but not elevated above them	small trabecular papillla	flush or with slightly elevated than calices	short, wide polyps with 24 short, tapering tentacles extended during the day	[15,52]
		2-4mm thick	very small, 1.6-2.9 mm (1.5-2 mm) diameter			vary greatly in different coralla	usually ill-defined and are composed of an irregular aggregation of loosely anastomosed granules, being the outer margines of septa, with spongy coenosteum
		either on other corals or rock	very shallow	primaries with as many as 5-6 in a series		may consist of a few elaborated, granulated, fused septal spines,		tentacles are in similar size, or in two orders
		sometimes becoming nodular by successive layerings		all of these so arraged as sometimes to allow the intervening spaces to form concentric rings around the fossa				polyps usually pale brown or cream, sometimes with pale blue mouths
						or may be up to 1/2 the calice diameter and have a dense spongy matrix
		always with a smooth, flat, undulating or nodular surface
				arrangement of the granules further shows the typical septal formula, with its proper fusions
				depending on size, 17-30 in number
				not arranged in cycles or orders
				all septa are of uniform width
				gaps betweensepta being only half the septal width (approximately 0.15mm).
	G. burgosi Nemenzo, 1955	light, irregular mass	2-2.5 mm. diameter	usually 12-14 conspicuous ones, tertiaries being absent or occationally represented as very low ridges		poorly developed, oftentimes obscured by crossing septa	very thin or membranous, sparingly and unevenly fenestrated		[1,51]
		its upper surface high convex	around 3.5 mm. deep for all calices
		under surface almost flat, heavily epithecate	polygonal, some deformed or irregular in shape				uneven height, edges rugged
		edge closely applied on surface of previous growth		primaries and secondaries quite conspicuous
				in some calices some members of the cycles missing
				narrow at their upper part then gradually widening towards the lower part till they reach center where they usually join across columella
				may be deflected sidewise
				edges serrate or dentate.
				interseptal loculi unequal in width because of absence of some septa.
	G. norfolkensis Veron and Pichon, 1982	massive, hemispherical or spherical	rounded or polygonal	3 well-defined cycles	no pali	alaways small, consisting of a few irregularly fused dentations from the first or first and second septal cycles	primarily composed of septa which are evenly exsert and have highly granulated tips	polyps are short and tentacles form a thick, uniform carpet	[1,15]
			2.2-3.4mm diameter except immature corallites which are often irregularly distributed on convex surfaces where budding is common	first 2 cycles are sub-equal or 2/3R and 1/3 R in length, and both slope evenly towards the columella
								tentacles are clearly arranged in two orders
							septa are linked by cross-bars of synapticulae, leaving regularly spaced, rounded pores	dark coloured with pale blunt tips
				first, or sometimes both cycles fuse with the columella
				third cycle septa are always very short
				all septa are regularly dentate
	G. pendulus Veron, 1985	massive, hemispherical or dome-shaped with an even surface.	mature corallites are sub-circular, with calices 3.4-3.6 mm diameter.	short, ridge-like septa extend vertically down the corallite wall to a depth of aproximately 2 mm at which point they extend inward towards the columella	not developed	broad and diffuse in most coralla but can be poorly developed or spongy, and dome-shaped in others	0.9-2.7 mm thick	elongate greenish-brown polyps with pale oral discs and long thin tentacles that characteristically droop doownwards or are wafted about with wate movements	[57]
				the gonioporoind pattern of fusion in sometimes developed, but usually the septa appear irregular				polyps are extended day and night
				tha largest corallites may have up to 24 septa but most have fewer than this
	G. cellulosa Veron, 1990	massive	six sided or rounded	septal development may vary greatly	In some calices, paliform deltas may be formed	In some corallites, irregular spines of septa are fused into a well-defined columella tangle.	thin and highly perforated		[1,58]
			2.4-3.3 mm diameter	the majority are irregularly developed, short vertical septa, which may curve inwards at the floor of the corallite
			even in a coralla, calices may vary greatly in depth
			the majority are deep	or else simply extend to the floor od the corallite without forming any columella
			others are relatevely shallow
			Deeper corallites are usually wider and older	in shallow calice, septa curving inwards at a lesser depth to form a columella
				The horizontal elements of most septa consist of irregular spines.
	G. albiconus Veron, 2000	encrusting, forming thin irregular laminae up to approximately one metre diameter	shallow, polygonal	vary greatly within and among coralla with even adjacent corallites showing major septal differences		granules of adjacent septa tend to fuse and it is these fusions that commonly constitute the outer edge of columellae	thin	polyps are short and even	[1,24]
			vary greatlt in size but up to 2.4 mm diameter					oval cones are exceptionally larde while tentacles are short and thin
				irregularly fused but do no form deltas		otherwise, columellae are very small and diffuse, consisting of a few spines		polyps retlact rapidly if disturbed
				highly granulated sides				white oral cones are conspicuous
	G. ciliatus Veron, 2000	submassive or columnar	uniform, and circular in outline	widely spaced ane irregular	paliform lobes are not formed	small	approximately 1.5 mm thick	polyps have long thin tentacles	[1,24]
		columns are short and usually form clumps	approximately 4-5 mm diameter, circular and are deeply excavated	irregularly shaped, thin, and are in two orders		usually <1.5 mm diameter and consist of loosely intertwined septa spines	thinner on frowing surface	pale brown
		massive, hemispherical or irregular with rounded even surfaces		first order septa plunge steeply whithin the corallite, then turn inwards to fuse with the columella or other septa
			mostly closely compacted
		very large colonies may be over five metres across and are divided into mounds, usually <0.5 meters across
				second oreder septa form irregular comb rows down the inner wall
				septal deltas are not formed
