# Supplementary material for: A Phylogeny of the Family Poritidae (Cnidaria, Scleractinia) Based on Molecular and Morphological Analyses
Source: PLoS One. 2014 May 28;9(5):e98406. doi: 10.1371/journal.pone.0098406 (PMC4037213; doi:10.1371/journal.pone.0098406)
Supplement: Table S2 — Summary of the diagnostic morphological characters for species identification of the genus Alveopora. Original descriptions are shown in bold. (XLS) [file pone.0098406.s005.xls]

## Sheet: Table S2 (Alveopora)
	Table S2. Summary of the diagnostic morphological characters for species identification of the genus Alveopora. Original descriptions are shown in bold.
		coralla	calices	septa	columella	wall	endothecal dissepiments	living polyps	references
	Alveopora catalai Wells, 1968	ramose.	cylindrical to subpolygonal.	vertical rows of spines.	irregular axial tangle.	formed by a palisade of 12 pillars,	sparse.	frequently over 10 cm long with short	[15,55]
			calice diameter 3.5 mm in average, a	12 in number		forming a prominent cown of spines.		tentacles.
			few reaching 4.5 mm.
	Alveopora allingi Hoffmeister, 1925	encrusting, submassive or short irregular	3.5–4.5 mm in diameter.	Straight spines.	developed 2/3 calice diamters or absent.	pores forming 30%.		tightly compacted polyps with expanded knob-like tip tentacles.	[15,48]
		lobes with rounded surface.		12 in number.
	Alveopora japonica Eguchi, 1965	massive or primarily encrusting	polygonal	vertical rows of spines (1st: very	absent.		absent.		[53,54]
			2.5-3.5 mm, rarely 4-6 mm in diameter.	distinct, 2nd: often rudimentary).
				12 in number.
	Alveopora spongiosa Dana, 1846	large, lobes, spongy thick, encrusting	circular to sub-polygonal.	filiferous very variable.	absent.	pores forming 40-80 %.	poorly formed or absent.	up to 3 mm long with expanded tips.	[14,15]
		plates or pillows.	1.9-2.6 mm (2.1mm) in diameter.	Irregular.
			about 2 mm in depth
	Alveopora excelsa Verrill, 1864	encrusting, masive, rising into long	polygonal, uniform in size.	vertical series of slender spines.	a loose rudimentary.				[38]
		subcylindrical lobes with rounded surface.	about 2 mm in diameter.	12 in number.
			deep.
	Alveopora verilliana Dana, 1872	subphyriform short irregularly dividing, knob-like branches.	polygonal (one axis longer).	1/4–5/4R in length thick spines are not	scacely formed or absent.	the upper edge are dentate,	well formed.	retively long for small sized calices.	[14,15,46]
			1.7–2.0 mm (regulay 1.2–2 mm) in	arragend in rows.		moderately thick.
			diameter.	Septal number 12 or irregular (2–10).		pores forming 30-50%.
	Alveopora tizardi Basett-Smith, 1890	flattened, irregularly lobate expansions.	polygonal, shallow	1st: rows of straight spines about 3/4R long, 2nd: less 5/4R, irregular and often incomplete				short polyps of uniform length.	[15,41]
			1.2–1.7 mm (1–1.3 mm) in diameter.
				12 in number.
	Alveopora marionensis Veron and Pichon, 1982	massive or submassive, sometimes	polygonal.	1st: vertical rows of spines, 2nd: less 1/2R.	almost no development.	pores forming 40-60%.		short straight tentacles.	[15]
		forming thick plates.	2.8-3.2 mm
				12 in number.
	Alveopora fenestrata (Lamarck, 1816)	hemispherical with a surface divided into	2.1-3.0 mm (2.3 mm) in diameter.	1st: vertical rows of spines, 2nd: less 1/3R	almost no development.	pores forming 30-50%.		long and a ragged appearance, with long	[15,35]
		irregular lobes.	Hexagonal, deep	12 in diameter.				thin tentacles.
